# Supplementary material for: Methyl 3-[4-(4-nitro­benz­yloxy)phen­yl]propano­ate
Source: Acta Crystallogr Sect E Struct Rep Online. 2012 Jun 2;68(Pt 7):o1997–8. doi: 10.1107/S1600536812024701 (PMC3393271; doi:10.1107/S1600536812024701)
Supplement: Supplementary file 1 [file e-68-o1997-sup1.cif]

##############################################################################
#                                                                            #
# This CIF contains the data in a paper accepted for publication in          #
# Acta Crystallographica Section E. It conforms to the requirements of       #
# Notes for Authors for Acta Crystallographica Section E, and has been       #
# peer reviewed under the auspices of the IUCr Commission on Journals.       #
#                                                                            #
# Full details of the Crystallographic Information File format               #
# are given in the paper "The Crystallographic Information File (CIF):       #
# a New Standard Archive File for Crystallography" by S. R. Hall, F. H.      #
# Allen and I. D. Brown [Acta Cryst. (1991), A47, 655-685].                  #
#                                                                            #
# The current version of the core CIF dictionary is obtainable from          #
# ftp://ftp.iucr.org/pub/cif_core.dic.                                       #
#                                                                            #
# Software is freely available for graphical display of the structure(s)     #
# in this CIF. For information consult the CIF software page                 #
# http://www.iucr.org/resources/cif/software.                                #
#                                                                            #
# This file may be used for bona fide research purposes within the           #
# scientific community so long as proper attribution is given to the journal # 
# article from which it was obtained.                                        #
#                                                                            #
##############################################################################
data_global
_audit_creation_method     'PLATON <TABLE ACC> option'
_journal_date_recd_electronic     2012-05-29
_journal_date_accepted     2012-05-30
_journal_name_full     'Acta Crystallographica, Section E'
_journal_year     2012
_journal_volume     68
_journal_issue      7
_journal_page_first     o1997
_journal_page_last     o1998
_journal_paper_category     QO
_journal_paper_doi     10.1107/S1600536812024701
_journal_coeditor_code     TK5106
_publ_contact_author_name     'Professor Peter Healy'
_publ_contact_author_address
;
School of Biomolecular and Physical Sciences
Griffith University
Nathan, Brisbane 4111, Australia
;
_publ_contact_author_email     'P.Healy@griffith.edu.au'
_publ_contact_author_fax     '617 3735 6572'
_publ_contact_author_phone     '617 3735 7442'
_publ_section_title
;
Methyl 3-[4-(4-nitrobenzyloxy)phenyl]propanoate
;
loop_
    _publ_author_name
    _publ_author_address
    'Linden Servinis'
;
Institute for Frontier Materials
SRC for Biotechnology, Chemistry and Systems Biology
Faculty of Science and Technology
Deakin University, Victoria 3216, Australia
;
    'Bronwyn L. Fox'
;
Institute for Frontier Materials
SRC for Biotechnology, Chemistry and Systems Biology
Faculty of Science and Technology
Deakin University, Victoria 3216, Australia
;
    'Peter C. Healy'
;
Queensland Micro and Nanotechnology Centre
Griffith University
Brisbane 4111, Australia
;
    'Luke C. Henderson'
;
Institute for Frontier Materials
SRC for Biotechnology, Chemistry and Systems Biology
Faculty of Science and Technology
Deakin University, Victoria 3216, Australia
;
data_I
_chemical_name_systematic
;
Methyl 3-[4-(4-nitrobenzyloxy)phenyl]propanoate
;
_chemical_name_common     ?
_chemical_formula_moiety     'C17 H17 N O5'
_chemical_formula_sum     'C17 H17 N O5'
_chemical_formula_structural     ?
_chemical_formula_iupac     'C17 H17 N O5'
_chemical_formula_weight     315.32
_chemical_melting_point     ?
_symmetry_cell_setting     triclinic
_symmetry_space_group_name_H-M     'P -1'
_symmetry_space_group_name_Hall     '-P 1'
loop_
    _symmetry_equiv_pos_site_id
    _symmetry_equiv_pos_as_xyz
    1 x,y,z
    2 -x,-y,-z
_cell_length_a     10.7434(5)
_cell_length_b     10.9408(5)
_cell_length_c     14.7225(6)
_cell_angle_alpha     100.085(4)
_cell_angle_beta     102.451(4)
_cell_angle_gamma     110.329(4)
_cell_volume     1524.34(14)
_cell_formula_units_Z     4
_cell_measurement_reflns_used     3807
_cell_measurement_theta_min     3.2946
_cell_measurement_theta_max     32.3160
_cell_measurement_temperature     223
_exptl_crystal_description     'block'
_exptl_crystal_colour     'colourless'
_exptl_crystal_size_max     0.480
_exptl_crystal_size_mid     0.300
_exptl_crystal_size_min     0.270
_exptl_crystal_size_rad     ?
_exptl_crystal_density_diffrn     1.374
_exptl_crystal_density_meas     ?
_exptl_crystal_density_method     'Not Measured'
_exptl_crystal_F_000     664
_exptl_absorpt_coefficient_mu     0.102
_exptl_absorpt_correction_type     multi-scan
_exptl_absorpt_process_details
;
(CrysAlis PRO; Agilent, 2012)
;
_exptl_absorpt_correction_T_min     0.953
_exptl_absorpt_correction_T_max     0.973
_diffrn_ambient_temperature     223
_diffrn_radiation_type     'MoK\a'
_diffrn_radiation_wavelength     0.71070
_diffrn_radiation_source     'Enhance (Mo) X-ray Source'
_diffrn_radiation_monochromator     'graphite'
_diffrn_measurement_device_type     'Oxford Diffraction Gemini S Ultra'
_diffrn_measurement_method     '\w and \f'
_diffrn_detector_area_resol_mean     16.0774
_diffrn_reflns_number     10836
_diffrn_reflns_av_R_equivalents     0.0228
_diffrn_reflns_av_sigmaI/netI     0.0287
_diffrn_reflns_theta_min     3.30
_diffrn_reflns_theta_max     25.00
_diffrn_reflns_theta_full     25.00
_diffrn_measured_fraction_theta_max     0.997
_diffrn_measured_fraction_theta_full     0.997
_diffrn_reflns_limit_h_min     -12
_diffrn_reflns_limit_h_max     12
_diffrn_reflns_limit_k_min     -13
_diffrn_reflns_limit_k_max     12
_diffrn_reflns_limit_l_min     -16
_diffrn_reflns_limit_l_max     17
_diffrn_reflns_reduction_process
;
;
_diffrn_standards_number     0
_diffrn_standards_interval_count     ?
_diffrn_standards_interval_time     ?
_diffrn_standards_decay_%     0
_refine_special_details
;
Refinement on <i>F</i>^2^ for ALL reflections except those flagged by the user
for potential systematic errors. Weighted <i>R</i>-factors <i>wR</i> and all
goodnesses of fit <i>S</i> are based on <i>F</i>^2^, conventional
<i>R</i>-factors <i>R</i> are based on <i>F</i>, with <i>F</i> set to zero for
negative <i>F</i>^2^. The observed criterion of <i>F</i>^2^ > \s(<i>F</i>^2^)
is used only for calculating -<i>R</i>-factor-obs <i>etc</i>. and is not
relevant to the choice of reflections for refinement. <i>R</i>-factors based
on <i>F</i>^2^ are statistically about twice as large as those based on
<i>F</i>, and <i>R</i>-factors based on ALL data will be even larger.
;
_reflns_number_total     5352
_reflns_number_gt     4439
_reflns_threshold_expression     I>2\s(I)
_refine_ls_structure_factor_coef     Fsqd
_refine_ls_matrix_type     full
_refine_ls_R_factor_all     0.0549
_refine_ls_R_factor_gt     0.0440
_refine_ls_wR_factor_gt     0.1066
_refine_ls_wR_factor_ref     0.1133
_refine_ls_goodness_of_fit_ref     1.023
_refine_ls_restrained_S_all     1.023
_refine_ls_number_reflns     5352
_refine_ls_number_parameters     415
_refine_ls_number_restraints     0
_refine_ls_number_constraints     ?
_refine_ls_hydrogen_treatment     constr
_refine_ls_weighting_scheme     calc
_refine_ls_weighting_details
         'calc w=1/[\s^2^(Fo^2^)+(0.0530P)^2^+0.4295P] where P=(Fo^2^+2Fc^2^)/3'
_atom_sites_solution_hydrogens     geom
_atom_sites_solution_primary     direct
_atom_sites_solution_secondary     difmap
_refine_ls_shift/su_max     0.000
_refine_ls_shift/su_mean     0.000
_refine_diff_density_max     0.302
_refine_diff_density_min     -0.214
_refine_ls_extinction_method     'none'
loop_
    _atom_type_symbol
    _atom_type_description
    _atom_type_scat_dispersion_real
    _atom_type_scat_dispersion_imag
    _atom_type_scat_source
    O O 0.0106 0.0060 'International Tables Vol C Tables 4.2.6.8 and 6.1.1.4'
    N N 0.0061 0.0033 'International Tables Vol C Tables 4.2.6.8 and 6.1.1.4'
    H H 0.0000 0.0000 'International Tables Vol C Tables 4.2.6.8 and 6.1.1.4'
    C C 0.0033 0.0016 'International Tables Vol C Tables 4.2.6.8 and 6.1.1.4'
_computing_data_collection     'CrysAlis PRO (Agilent, 2012)'
_computing_cell_refinement     'CrysAlis PRO (Agilent, 2012)'
_computing_data_reduction     'CrysAlis PRO (Agilent, 2012)'
_computing_structure_solution
;
TEXSAN (Molecular Structure Corporation, 2001) and SIR97 (Altomare <i>et
al.</i>,
1999)
;
_computing_structure_refinement
;
TEXSAN (Molecular Structure Corporation, 2001) and SHELXL97 (Sheldrick,
2008)
;
_computing_molecular_graphics     'ORTEP-3 for Windows (Farrugia, 1997)'
_computing_publication_material
                               'PLATON (Spek, 2009) and publCIF (Westrip, 2010)'
loop_
    _atom_site_type_symbol
    _atom_site_label
    _atom_site_fract_x
    _atom_site_fract_y
    _atom_site_fract_z
    _atom_site_U_iso_or_equiv
    _atom_site_thermal_displace_type
    _atom_site_calc_flag
    _atom_site_refinement_flags
    _atom_site_occupancy
    O O1 0.38540(15) 0.44558(14) 0.75138(10) 0.0536(5) Uani . . 1.000
    O O2 0.46341(14) 0.66419(13) 0.79376(9) 0.0442(4) Uani . . 1.000
    O O3 0.77377(12) 0.46142(12) 0.43690(8) 0.0361(4) Uani . . 1.000
    O O4 1.27684(16) 0.40392(16) 0.06737(10) 0.0584(6) Uani . . 1.000
    O O5 1.20730(15) 0.54474(14) -0.00107(10) 0.0527(5) Uani . . 1.000
    N N1 0.45760(15) 0.55726(15) 0.74593(10) 0.0353(5) Uani . . 1.000
    C C1 0.54163(16) 0.56360(17) 0.67913(11) 0.0296(5) Uani . . 1.000
    C C2 0.54634(17) 0.44504(17) 0.63167(12) 0.0327(5) Uani . . 1.000
    C C3 0.63065(17) 0.45237(17) 0.57180(12) 0.0328(5) Uani . . 1.000
    C C4 0.70756(16) 0.57620(17) 0.55938(11) 0.0295(5) Uani . . 1.000
    C C5 0.69733(17) 0.69303(17) 0.60625(12) 0.0324(5) Uani . . 1.000
    C C6 0.61555(17) 0.68788(17) 0.66726(11) 0.0320(5) Uani . . 1.000
    C C7 0.80603(17) 0.59037(17) 0.49921(11) 0.0327(5) Uani . . 1.000
    C C8 0.85805(16) 0.45517(17) 0.37967(11) 0.0295(5) Uani . . 1.000
    C C9 0.82338(17) 0.32775(17) 0.31975(12) 0.0339(5) Uani . . 1.000
    C C10 0.89918(18) 0.31117(17) 0.25746(12) 0.0337(5) Uani . . 1.000
    C C11 1.01274(17) 0.41883(17) 0.25341(11) 0.0298(5) Uani . . 1.000
    C C12 1.04699(17) 0.54498(17) 0.31516(12) 0.0334(5) Uani . . 1.000
    C C13 0.97100(17) 0.56459(17) 0.37775(11) 0.0327(5) Uani . . 1.000
    C C14 1.09481(18) 0.39482(18) 0.18584(12) 0.0358(6) Uani . . 1.000
    C C15 1.1326(2) 0.49946(19) 0.13152(13) 0.0433(6) Uani . . 1.000
    C C16 1.21374(19) 0.47485(18) 0.06437(12) 0.0383(6) Uani . . 1.000
    C C17 1.2821(2) 0.5335(2) -0.07054(15) 0.0580(8) Uani . . 1.000
    O O6 1.58768(17) 0.98754(15) -0.31164(11) 0.0605(6) Uani . . 1.000
    O O7 1.61594(17) 1.19282(15) -0.30738(11) 0.0609(6) Uani . . 1.000
    O O8 1.21905(13) 0.96352(12) 0.01260(8) 0.0394(4) Uani . . 1.000
    O O9 0.8214(2) 0.88318(16) 0.45479(12) 0.0749(7) Uani . . 1.000
    O O10 0.76481(17) 1.05413(17) 0.43287(11) 0.0653(6) Uani . . 1.000
    N N2 1.57398(17) 1.09104(16) -0.27962(11) 0.0419(5) Uani . . 1.000
    C C18 1.50153(17) 1.09276(17) -0.20589(12) 0.0332(5) Uani . . 1.000
    C C19 1.46203(18) 0.98197(17) -0.16998(12) 0.0331(5) Uani . . 1.000
    C C20 1.38825(17) 0.98116(17) -0.10369(11) 0.0325(5) Uani . . 1.000
    C C21 1.35429(17) 1.09054(16) -0.07405(11) 0.0310(5) Uani . . 1.000
    C C22 1.39757(19) 1.20163(17) -0.11081(13) 0.0386(6) Uani . . 1.000
    C C23 1.4716(2) 1.20386(18) -0.17701(13) 0.0398(6) Uani . . 1.000
    C C24 1.27354(18) 1.09383(17) -0.00279(12) 0.0348(5) Uani . . 1.000
    C C25 1.14952(17) 0.95195(17) 0.08110(11) 0.0324(5) Uani . . 1.000
    C C26 1.1068(2) 0.82765(18) 0.10146(13) 0.0396(6) Uani . . 1.000
    C C27 1.0374(2) 0.80774(18) 0.17001(13) 0.0393(6) Uani . . 1.000
    C C28 1.00838(17) 0.90992(17) 0.22033(11) 0.0323(5) Uani . . 1.000
    C C29 1.05156(18) 1.03236(17) 0.19785(12) 0.0356(5) Uani . . 1.000
    C C30 1.12121(19) 1.05475(17) 0.12914(12) 0.0362(5) Uani . . 1.000
    C C31 0.93478(19) 0.88386(18) 0.29658(13) 0.0386(6) Uani . . 1.000
    C C32 0.89227(19) 0.99506(18) 0.33696(12) 0.0375(6) Uani . . 1.000
    C C33 0.82259(19) 0.96733(19) 0.41304(13) 0.0396(6) Uani . . 1.000
    C C34 0.6981(3) 1.0422(3) 0.50823(17) 0.0715(10) Uani . . 1.000
    H H2 0.49290 0.36040 0.64000 0.0390 Uiso . . 1.000
    H H3 0.63580 0.37210 0.53910 0.0390 Uiso . . 1.000
    H H5 0.74740 0.77740 0.59610 0.0390 Uiso . . 1.000
    H H6 0.61030 0.76790 0.70020 0.0380 Uiso . . 1.000
    H H9 0.74740 0.25190 0.32160 0.0410 Uiso . . 1.000
    H H10 0.87310 0.22360 0.21610 0.0400 Uiso . . 1.000
    H H12 1.12480 0.62020 0.31470 0.0400 Uiso . . 1.000
    H H13 0.99630 0.65220 0.41880 0.0390 Uiso . . 1.000
    H H71 0.89890 0.62510 0.54050 0.0390 Uiso . . 1.000
    H H72 0.79690 0.65080 0.46160 0.0390 Uiso . . 1.000
    H H141 1.04080 0.30910 0.14010 0.0430 Uiso . . 1.000
    H H151 1.18690 0.58520 0.17720 0.0520 Uiso . . 1.000
    H H152 1.04910 0.50070 0.09450 0.0520 Uiso . . 1.000
    H H171 1.27440 0.59180 -0.11030 0.0700 Uiso . . 1.000
    H H172 1.24360 0.44260 -0.10960 0.0700 Uiso . . 1.000
    H H173 1.37730 0.55870 -0.03740 0.0700 Uiso . . 1.000
    H H412 1.17840 0.39380 0.22290 0.0430 Uiso . . 1.000
    H H19 1.48510 0.90740 -0.19030 0.0400 Uiso . . 1.000
    H H20 1.36040 0.90540 -0.07820 0.0390 Uiso . . 1.000
    H H22 1.37600 1.27700 -0.09020 0.0460 Uiso . . 1.000
    H H23 1.50130 1.27990 -0.20200 0.0480 Uiso . . 1.000
    H H26 1.12520 0.75620 0.06840 0.0470 Uiso . . 1.000
    H H27 1.00860 0.72200 0.18330 0.0470 Uiso . . 1.000
    H H29 1.03290 1.10390 0.23060 0.0430 Uiso . . 1.000
    H H30 1.14920 1.14010 0.11530 0.0430 Uiso . . 1.000
    H H241 1.33320 1.15820 0.05670 0.0420 Uiso . . 1.000
    H H242 1.19920 1.11860 -0.02750 0.0420 Uiso . . 1.000
    H H311 0.85330 0.80260 0.26850 0.0460 Uiso . . 1.000
    H H312 0.99550 0.87260 0.34870 0.0460 Uiso . . 1.000
    H H321 0.97320 1.07690 0.36420 0.0450 Uiso . . 1.000
    H H322 0.82990 1.00540 0.28530 0.0450 Uiso . . 1.000
    H H341 0.61190 0.96540 0.48450 0.0860 Uiso . . 1.000
    H H342 0.75650 1.03200 0.56210 0.0860 Uiso . . 1.000
    H H343 0.68190 1.12150 0.52750 0.0860 Uiso . . 1.000
loop_
    _atom_site_aniso_label
    _atom_site_aniso_U_11
    _atom_site_aniso_U_22
    _atom_site_aniso_U_33
    _atom_site_aniso_U_12
    _atom_site_aniso_U_13
    _atom_site_aniso_U_23
    O1 0.0659(9) 0.0450(8) 0.0700(9) 0.0238(7) 0.0479(8) 0.0268(7)
    O2 0.0553(8) 0.0453(8) 0.0450(7) 0.0283(7) 0.0286(6) 0.0099(6)
    O3 0.0381(7) 0.0342(7) 0.0408(6) 0.0145(5) 0.0230(5) 0.0077(5)
    O4 0.0766(10) 0.0764(10) 0.0645(9) 0.0567(9) 0.0462(8) 0.0363(8)
    O5 0.0738(10) 0.0639(9) 0.0571(8) 0.0446(8) 0.0477(8) 0.0353(7)
    N1 0.0377(8) 0.0406(9) 0.0376(8) 0.0207(7) 0.0189(6) 0.0149(7)
    C1 0.0313(8) 0.0366(9) 0.0281(8) 0.0181(7) 0.0128(7) 0.0118(7)
    C2 0.0371(9) 0.0301(9) 0.0371(9) 0.0154(8) 0.0159(7) 0.0139(7)
    C3 0.0392(9) 0.0321(9) 0.0346(9) 0.0200(8) 0.0157(7) 0.0095(7)
    C4 0.0300(8) 0.0352(9) 0.0280(8) 0.0166(7) 0.0105(7) 0.0104(7)
    C5 0.0352(9) 0.0300(9) 0.0358(9) 0.0134(7) 0.0151(7) 0.0119(7)
    C6 0.0382(9) 0.0297(9) 0.0333(9) 0.0180(8) 0.0140(7) 0.0081(7)
    C7 0.0358(9) 0.0323(9) 0.0337(9) 0.0153(7) 0.0153(7) 0.0086(7)
    C8 0.0316(9) 0.0347(9) 0.0295(8) 0.0178(7) 0.0135(7) 0.0115(7)
    C9 0.0319(9) 0.0313(9) 0.0393(9) 0.0116(7) 0.0142(7) 0.0096(7)
    C10 0.0382(9) 0.0305(9) 0.0360(9) 0.0177(8) 0.0136(7) 0.0066(7)
    C11 0.0359(9) 0.0347(9) 0.0291(8) 0.0216(8) 0.0135(7) 0.0132(7)
    C12 0.0350(9) 0.0337(9) 0.0382(9) 0.0148(8) 0.0185(7) 0.0148(8)
    C13 0.0383(9) 0.0295(9) 0.0340(9) 0.0154(8) 0.0157(7) 0.0080(7)
    C14 0.0431(10) 0.0412(10) 0.0360(9) 0.0257(8) 0.0194(8) 0.0142(8)
    C15 0.0600(12) 0.0428(11) 0.0473(10) 0.0307(10) 0.0337(9) 0.0186(9)
    C16 0.0467(11) 0.0380(10) 0.0400(10) 0.0215(9) 0.0226(8) 0.0129(8)
    C17 0.0643(14) 0.0803(16) 0.0516(12) 0.0355(13) 0.0408(11) 0.0289(11)
    O6 0.0928(12) 0.0517(9) 0.0691(9) 0.0448(9) 0.0535(9) 0.0250(7)
    O7 0.0843(11) 0.0526(9) 0.0737(10) 0.0331(8) 0.0540(9) 0.0354(8)
    O8 0.0530(8) 0.0326(7) 0.0440(7) 0.0208(6) 0.0280(6) 0.0134(5)
    O9 0.1260(15) 0.0617(10) 0.0817(11) 0.0514(10) 0.0743(11) 0.0456(9)
    O10 0.0896(12) 0.0874(12) 0.0684(9) 0.0624(10) 0.0579(9) 0.0423(9)
    N2 0.0499(9) 0.0414(9) 0.0444(8) 0.0220(8) 0.0238(7) 0.0165(7)
    C18 0.0350(9) 0.0328(9) 0.0337(9) 0.0139(8) 0.0135(7) 0.0094(7)
    C19 0.0377(9) 0.0305(9) 0.0337(9) 0.0173(8) 0.0110(7) 0.0072(7)
    C20 0.0375(9) 0.0291(9) 0.0315(8) 0.0138(7) 0.0094(7) 0.0100(7)
    C21 0.0320(9) 0.0302(9) 0.0280(8) 0.0123(7) 0.0065(7) 0.0049(7)
    C22 0.0476(11) 0.0305(9) 0.0449(10) 0.0205(8) 0.0198(8) 0.0103(8)
    C23 0.0497(11) 0.0310(9) 0.0469(10) 0.0180(8) 0.0222(9) 0.0174(8)
    C24 0.0412(10) 0.0304(9) 0.0347(9) 0.0157(8) 0.0138(8) 0.0077(7)
    C25 0.0354(9) 0.0345(9) 0.0320(8) 0.0172(8) 0.0134(7) 0.0099(7)
    C26 0.0532(11) 0.0318(10) 0.0450(10) 0.0240(9) 0.0235(9) 0.0119(8)
    C27 0.0493(11) 0.0305(9) 0.0470(10) 0.0197(8) 0.0211(9) 0.0163(8)
    C28 0.0329(9) 0.0335(9) 0.0328(9) 0.0148(7) 0.0109(7) 0.0105(7)
    C29 0.0445(10) 0.0312(9) 0.0387(9) 0.0203(8) 0.0188(8) 0.0096(7)
    C30 0.0459(10) 0.0297(9) 0.0406(9) 0.0182(8) 0.0195(8) 0.0137(7)
    C31 0.0449(10) 0.0393(10) 0.0409(10) 0.0207(9) 0.0196(8) 0.0169(8)
    C32 0.0423(10) 0.0378(10) 0.0387(9) 0.0170(8) 0.0189(8) 0.0150(8)
    C33 0.0456(11) 0.0375(10) 0.0380(9) 0.0147(9) 0.0188(8) 0.0119(8)
    C34 0.0716(16) 0.108(2) 0.0606(14) 0.0485(15) 0.0448(13) 0.0278(14)
_geom_special_details
;
Bond distances, angles <i>etc</i>. have been calculated using the rounded
fractional coordinates. All su's are estimated from the variances of the
(full) variance-covariance matrix. The cell e.s.d.'s are taken into account in
the estimation of distances, angles and torsion angles
;
loop_
    _geom_bond_atom_site_label_1
    _geom_bond_atom_site_label_2
    _geom_bond_site_symmetry_1
    _geom_bond_site_symmetry_2
    _geom_bond_distance
    _geom_bond_publ_flag
    O1 N1 . . 1.226(2) no
    O2 N1 . . 1.229(2) no
    O3 C7 . . 1.422(2) no
    O3 C8 . . 1.373(2) no
    O4 C16 . . 1.195(3) no
    O5 C16 . . 1.336(2) no
    O5 C17 . . 1.444(3) no
    O6 N2 . . 1.219(2) no
    O7 N2 . . 1.225(2) no
    O8 C24 . . 1.420(2) no
    O8 C25 . . 1.377(2) no
    O9 C33 . . 1.191(3) no
    O10 C33 . . 1.328(3) no
    O10 C34 . . 1.446(3) no
    N1 C1 . . 1.466(2) no
    N2 C18 . . 1.467(3) no
    C1 C2 . . 1.385(3) no
    C1 C6 . . 1.379(3) no
    C2 C3 . . 1.387(3) no
    C3 C4 . . 1.388(3) no
    C4 C5 . . 1.394(3) no
    C4 C7 . . 1.505(3) no
    C5 C6 . . 1.380(3) no
    C8 C13 . . 1.387(3) no
    C8 C9 . . 1.388(2) no
    C9 C10 . . 1.380(3) no
    C10 C11 . . 1.392(3) no
    C11 C14 . . 1.511(3) no
    C11 C12 . . 1.389(2) no
    C12 C13 . . 1.392(3) no
    C14 C15 . . 1.501(3) no
    C15 C16 . . 1.500(3) no
    C2 H2 . . 0.9500 no
    C3 H3 . . 0.9500 no
    C5 H5 . . 0.9500 no
    C6 H6 . . 0.9500 no
    C7 H71 . . 0.9500 no
    C7 H72 . . 0.9500 no
    C9 H9 . . 0.9500 no
    C10 H10 . . 0.9500 no
    C12 H12 . . 0.9500 no
    C13 H13 . . 0.9500 no
    C14 H412 . . 0.9500 no
    C14 H141 . . 0.9500 no
    C15 H151 . . 0.9500 no
    C15 H152 . . 0.9500 no
    C17 H172 . . 0.9500 no
    C17 H173 . . 0.9500 no
    C17 H171 . . 0.9500 no
    C18 C19 . . 1.376(3) no
    C18 C23 . . 1.383(3) no
    C19 C20 . . 1.383(3) no
    C20 C21 . . 1.395(3) no
    C21 C22 . . 1.390(2) no
    C21 C24 . . 1.502(3) no
    C22 C23 . . 1.383(3) no
    C25 C26 . . 1.385(3) no
    C25 C30 . . 1.382(3) no
    C26 C27 . . 1.382(3) no
    C27 C28 . . 1.396(3) no
    C28 C29 . . 1.382(3) no
    C28 C31 . . 1.518(3) no
    C29 C30 . . 1.389(3) no
    C31 C32 . . 1.514(3) no
    C32 C33 . . 1.493(3) no
    C19 H19 . . 0.9500 no
    C20 H20 . . 0.9500 no
    C22 H22 . . 0.9500 no
    C23 H23 . . 0.9500 no
    C24 H241 . . 0.9500 no
    C24 H242 . . 0.9500 no
    C26 H26 . . 0.9500 no
    C27 H27 . . 0.9500 no
    C29 H29 . . 0.9500 no
    C30 H30 . . 0.9500 no
    C31 H311 . . 0.9500 no
    C31 H312 . . 0.9500 no
    C32 H321 . . 0.9500 no
    C32 H322 . . 0.9500 no
    C34 H341 . . 0.9500 no
    C34 H342 . . 0.9500 no
    C34 H343 . . 0.9500 no
loop_
    _geom_contact_atom_site_label_1
    _geom_contact_atom_site_label_2
    _geom_contact_distance
    _geom_contact_site_symmetry_1
    _geom_contact_site_symmetry_2
    _geom_contact_publ_flag
    O1 C17 3.185(3) . 1_456 no
    O1 C23 3.350(3) . 1_446 no
    O2 C9 3.212(2) . 2_666 no
    O2 C17 3.252(3) . 1_456 no
    O3 C1 3.342(2) . 2_666 no
    O3 N1 3.1678(19) . 2_666 no
    O4 C24 3.354(3) . 1_545 no
    O6 C6 3.362(2) . 1_654 no
    O6 C34 3.196(3) . 1_654 no
    O7 C34 3.368(3) . 1_654 no
    O7 C2 3.315(2) . 1_664 no
    O9 C7 3.336(3) . . no
    O1 H172 2.8000 . 1_456 no
    O1 H2 2.4300 . . no
    O1 H23 2.6300 . 1_446 no
    O2 H19 2.5500 . 1_456 no
    O2 H241 2.6200 . 2_776 no
    O2 H6 2.4300 . . no
    O2 H171 2.6900 . 1_456 no
    O3 H3 2.4300 . . no
    O4 H173 2.6000 . . no
    O4 H412 2.7200 . . no
    O4 H172 2.6800 . . no
    O4 H141 2.9000 . . no
    O5 H152 2.6300 . 2_765 no
    O5 H26 2.8600 . . no
    O6 H6 2.5300 . 1_654 no
    O6 H19 2.4300 . . no
    O6 H342 2.8500 . 1_654 no
    O7 H23 2.4400 . . no
    O7 H151 2.6700 . 2_875 no
    O7 H343 2.7400 . 1_654 no
    O7 H12 2.8600 . 2_875 no
    O7 H2 2.7300 . 1_664 no
    O7 H341 2.9200 . 2_775 no
    O8 H20 2.4000 . . no
    O9 H5 2.6900 . . no
    O9 H311 2.8600 . . no
    O9 H312 2.7000 . . no
    O9 H72 2.4900 . . no
    O9 H342 2.4500 . . no
    O9 H341 2.7900 . . no
    N1 C8 3.439(2) . 2_666 no
    N1 O3 3.1678(19) . 2_666 no
    C1 O3 3.342(2) . 2_666 no
    C2 C5 3.585(2) . 2_666 no
    C2 O7 3.315(2) . 1_446 no
    C2 C4 3.381(2) . 2_666 no
    C3 C12 3.492(3) . 2_766 no
    C3 C5 3.533(3) . 2_666 no
    C4 C2 3.381(2) . 2_666 no
    C4 C11 3.591(2) . 2_766 no
    C5 C29 3.550(2) . 2_776 no
    C5 C3 3.533(3) . 2_666 no
    C5 C2 3.585(2) . 2_666 no
    C6 C30 3.573(2) . 2_776 no
    C6 O6 3.362(2) . 1_456 no
    C7 O9 3.336(3) . . no
    C8 N1 3.439(2) . 2_666 no
    C9 O2 3.212(2) . 2_666 no
    C10 C20 3.532(3) . 2_765 no
    C11 C4 3.591(2) . 2_766 no
    C12 C3 3.492(3) . 2_766 no
    C17 O1 3.185(3) . 1_654 no
    C17 O2 3.252(3) . 1_654 no
    C20 C10 3.532(3) . 2_765 no
    C20 C20 3.312(2) . 2_875 no
    C23 O1 3.350(3) . 1_664 no
    C24 O4 3.354(3) . 1_565 no
    C29 C5 3.550(2) . 2_776 no
    C30 C6 3.573(2) . 2_776 no
    C34 O6 3.196(3) . 1_456 no
    C34 O7 3.368(3) . 1_456 no
    C1 H412 2.8700 . 2_766 no
    C2 H412 2.9600 . 2_766 no
    C3 H412 3.0500 . 2_766 no
    C4 H412 3.0900 . 2_766 no
    C5 H412 3.0500 . 2_766 no
    C6 H412 2.9400 . 2_766 no
    C7 H13 2.5300 . . no
    C8 H71 3.1000 . 2_766 no
    C9 H71 3.0500 . 2_766 no
    C10 H71 3.0800 . 2_766 no
    C10 H29 3.0900 . 1_545 no
    C12 H27 3.0400 . . no
    C12 H151 2.7800 . . no
    C13 H72 2.7800 . . no
    C13 H71 2.7200 . . no
    C14 H30 3.0900 . 1_545 no
    C15 H12 2.8200 . . no
    C19 H9 2.9000 . 2_765 no
    C20 H20 3.0600 . 2_875 no
    C20 H10 2.8200 . 2_765 no
    C21 H322 3.0700 . 2_775 no
    C22 H322 3.0200 . 2_775 no
    C22 H173 2.9700 . 2_875 no
    C24 H30 2.5000 . . no
    C28 H242 3.1000 . 2_775 no
    C29 H322 2.9000 . . no
    C29 H321 2.7700 . . no
    C29 H242 2.9700 . 2_775 no
    C30 H242 2.7400 . . no
    C30 H241 2.7000 . . no
    C32 H29 2.5600 . . no
    H2 O1 2.4300 . . no
    H2 O7 2.7300 . 1_446 no
    H3 O3 2.4300 . . no
    H5 H72 2.4800 . . no
    H5 O9 2.6900 . . no
    H6 O2 2.4300 . . no
    H6 O6 2.5300 . 1_456 no
    H9 C19 2.9000 . 2_765 no
    H9 H19 2.5900 . 2_765 no
    H10 H20 2.6000 . 2_765 no
    H10 H29 2.4900 . 1_545 no
    H10 H141 2.3300 . . no
    H10 C20 2.8200 . 2_765 no
    H12 H151 2.2800 . . no
    H12 O7 2.8600 . 2_875 no
    H12 C15 2.8200 . . no
    H13 H72 2.3600 . . no
    H13 C7 2.5300 . . no
    H13 H71 2.2700 . . no
    H19 O6 2.4300 . . no
    H19 O2 2.5500 . 1_654 no
    H19 H9 2.5900 . 2_765 no
    H20 O8 2.4000 . . no
    H20 C20 3.0600 . 2_875 no
    H20 H10 2.6000 . 2_765 no
    H22 H242 2.5500 . . no
    H23 O1 2.6300 . 1_664 no
    H23 O7 2.4400 . . no
    H26 O5 2.8600 . . no
    H27 C12 3.0400 . . no
    H27 H311 2.5800 . . no
    H27 H172 2.5300 . 2_765 no
    H29 H321 2.2300 . . no
    H29 H322 2.4500 . . no
    H29 C32 2.5600 . . no
    H29 H10 2.4900 . 1_565 no
    H29 C10 3.0900 . 1_565 no
    H30 C14 3.0900 . 1_565 no
    H30 C24 2.5000 . . no
    H30 H242 2.2700 . . no
    H30 H241 2.2800 . . no
    H30 H141 2.5200 . 1_565 no
    H71 C8 3.1000 . 2_766 no
    H71 C9 3.0500 . 2_766 no
    H71 H13 2.2700 . . no
    H71 C13 2.7200 . . no
    H71 C10 3.0800 . 2_766 no
    H72 O9 2.4900 . . no
    H72 C13 2.7800 . . no
    H72 H5 2.4800 . . no
    H72 H13 2.3600 . . no
    H141 H10 2.3300 . . no
    H141 O4 2.9000 . . no
    H141 H30 2.5200 . 1_545 no
    H151 C12 2.7800 . . no
    H151 H12 2.2800 . . no
    H151 O7 2.6700 . 2_875 no
    H152 O5 2.6300 . 2_765 no
    H171 O2 2.6900 . 1_654 no
    H172 O4 2.6800 . . no
    H172 O1 2.8000 . 1_654 no
    H172 H27 2.5300 . 2_765 no
    H173 O4 2.6000 . . no
    H173 C22 2.9700 . 2_875 no
    H241 C30 2.7000 . . no
    H241 H30 2.2800 . . no
    H241 O2 2.6200 . 2_776 no
    H242 C30 2.7400 . . no
    H242 H30 2.2700 . . no
    H242 C28 3.1000 . 2_775 no
    H242 C29 2.9700 . 2_775 no
    H242 H22 2.5500 . . no
    H311 O9 2.8600 . . no
    H311 H27 2.5800 . . no
    H312 O9 2.7000 . . no
    H312 H342 2.4500 . 2_776 no
    H321 C29 2.7700 . . no
    H321 H29 2.2300 . . no
    H322 C29 2.9000 . . no
    H322 H29 2.4500 . . no
    H322 C21 3.0700 . 2_775 no
    H322 C22 3.0200 . 2_775 no
    H341 O9 2.7900 . . no
    H341 O7 2.9200 . 2_775 no
    H342 H312 2.4500 . 2_776 no
    H342 O6 2.8500 . 1_456 no
    H342 O9 2.4500 . . no
    H343 O7 2.7400 . 1_456 no
    H412 C3 3.0500 . 2_766 no
    H412 C6 2.9400 . 2_766 no
    H412 C4 3.0900 . 2_766 no
    H412 C5 3.0500 . 2_766 no
    H412 O4 2.7200 . . no
    H412 C1 2.8700 . 2_766 no
    H412 C2 2.9600 . 2_766 no
loop_
    _geom_angle_atom_site_label_1
    _geom_angle_atom_site_label_2
    _geom_angle_atom_site_label_3
    _geom_angle_site_symmetry_1
    _geom_angle_site_symmetry_2
    _geom_angle_site_symmetry_3
    _geom_angle
    _geom_angle_publ_flag
    C7 O3 C8 . . . 117.05(14) no
    C16 O5 C17 . . . 117.38(17) no
    C24 O8 C25 . . . 116.46(14) no
    C33 O10 C34 . . . 116.9(2) no
    O2 N1 C1 . . . 118.30(15) no
    O1 N1 O2 . . . 123.36(16) no
    O1 N1 C1 . . . 118.34(15) no
    O6 N2 O7 . . . 122.95(18) no
    O6 N2 C18 . . . 118.45(16) no
    O7 N2 C18 . . . 118.59(17) no
    C2 C1 C6 . . . 122.26(17) no
    N1 C1 C2 . . . 118.87(16) no
    N1 C1 C6 . . . 118.86(15) no
    C1 C2 C3 . . . 118.64(17) no
    C2 C3 C4 . . . 120.39(17) no
    C5 C4 C7 . . . 118.21(16) no
    C3 C4 C5 . . . 119.39(16) no
    C3 C4 C7 . . . 122.37(16) no
    C4 C5 C6 . . . 120.96(17) no
    C1 C6 C5 . . . 118.32(16) no
    O3 C7 C4 . . . 109.47(15) no
    O3 C8 C9 . . . 115.45(16) no
    O3 C8 C13 . . . 125.10(15) no
    C9 C8 C13 . . . 119.45(16) no
    C8 C9 C10 . . . 120.04(17) no
    C9 C10 C11 . . . 121.99(16) no
    C10 C11 C12 . . . 116.98(17) no
    C10 C11 C14 . . . 120.00(16) no
    C12 C11 C14 . . . 123.00(17) no
    C11 C12 C13 . . . 122.09(17) no
    C8 C13 C12 . . . 119.43(16) no
    C11 C14 C15 . . . 114.51(17) no
    C14 C15 C16 . . . 114.25(17) no
    O4 C16 C15 . . . 126.18(17) no
    O4 C16 O5 . . . 123.33(19) no
    O5 C16 C15 . . . 110.49(17) no
    C1 C2 H2 . . . 121.00 no
    C3 C2 H2 . . . 121.00 no
    C4 C3 H3 . . . 120.00 no
    C2 C3 H3 . . . 120.00 no
    C6 C5 H5 . . . 120.00 no
    C4 C5 H5 . . . 120.00 no
    C1 C6 H6 . . . 121.00 no
    C5 C6 H6 . . . 121.00 no
    C4 C7 H72 . . . 109.00 no
    O3 C7 H71 . . . 109.00 no
    H71 C7 H72 . . . 109.00 no
    C4 C7 H71 . . . 109.00 no
    O3 C7 H72 . . . 109.00 no
    C10 C9 H9 . . . 120.00 no
    C8 C9 H9 . . . 120.00 no
    C11 C10 H10 . . . 119.00 no
    C9 C10 H10 . . . 119.00 no
    C11 C12 H12 . . . 119.00 no
    C13 C12 H12 . . . 119.00 no
    C12 C13 H13 . . . 120.00 no
    C8 C13 H13 . . . 120.00 no
    C11 C14 H141 . . . 108.00 no
    C11 C14 H412 . . . 108.00 no
    C15 C14 H141 . . . 108.00 no
    C15 C14 H412 . . . 108.00 no
    H141 C14 H412 . . . 109.00 no
    C16 C15 H151 . . . 108.00 no
    C16 C15 H152 . . . 108.00 no
    C14 C15 H152 . . . 108.00 no
    C14 C15 H151 . . . 108.00 no
    H151 C15 H152 . . . 109.00 no
    H171 C17 H173 . . . 110.00 no
    H172 C17 H173 . . . 110.00 no
    O5 C17 H171 . . . 109.00 no
    O5 C17 H172 . . . 109.00 no
    O5 C17 H173 . . . 109.00 no
    H171 C17 H172 . . . 109.00 no
    N2 C18 C19 . . . 118.83(17) no
    N2 C18 C23 . . . 118.89(16) no
    C19 C18 C23 . . . 122.26(18) no
    C18 C19 C20 . . . 118.77(17) no
    C19 C20 C21 . . . 120.55(16) no
    C20 C21 C22 . . . 119.13(17) no
    C20 C21 C24 . . . 122.46(15) no
    C22 C21 C24 . . . 118.41(16) no
    C21 C22 C23 . . . 120.91(18) no
    C18 C23 C22 . . . 118.37(17) no
    O8 C24 C21 . . . 109.36(15) no
    O8 C25 C26 . . . 116.11(16) no
    O8 C25 C30 . . . 124.36(16) no
    C26 C25 C30 . . . 119.53(17) no
    C25 C26 C27 . . . 119.88(18) no
    C26 C27 C28 . . . 121.93(18) no
    C27 C28 C29 . . . 116.73(17) no
    C27 C28 C31 . . . 119.85(16) no
    C29 C28 C31 . . . 123.41(16) no
    C28 C29 C30 . . . 122.41(17) no
    C25 C30 C29 . . . 119.52(17) no
    C28 C31 C32 . . . 115.05(16) no
    C31 C32 C33 . . . 113.63(16) no
    O9 C33 O10 . . . 122.7(2) no
    O9 C33 C32 . . . 126.3(2) no
    O10 C33 C32 . . . 111.03(17) no
    C18 C19 H19 . . . 121.00 no
    C20 C19 H19 . . . 121.00 no
    C19 C20 H20 . . . 120.00 no
    C21 C20 H20 . . . 120.00 no
    C21 C22 H22 . . . 120.00 no
    C23 C22 H22 . . . 120.00 no
    C18 C23 H23 . . . 121.00 no
    C22 C23 H23 . . . 121.00 no
    O8 C24 H241 . . . 109.00 no
    O8 C24 H242 . . . 109.00 no
    C21 C24 H241 . . . 110.00 no
    C21 C24 H242 . . . 110.00 no
    H241 C24 H242 . . . 109.00 no
    C25 C26 H26 . . . 120.00 no
    C27 C26 H26 . . . 120.00 no
    C26 C27 H27 . . . 119.00 no
    C28 C27 H27 . . . 119.00 no
    C28 C29 H29 . . . 119.00 no
    C30 C29 H29 . . . 119.00 no
    C25 C30 H30 . . . 120.00 no
    C29 C30 H30 . . . 120.00 no
    C28 C31 H311 . . . 108.00 no
    C28 C31 H312 . . . 108.00 no
    C32 C31 H311 . . . 108.00 no
    C32 C31 H312 . . . 108.00 no
    H311 C31 H312 . . . 109.00 no
    C31 C32 H321 . . . 108.00 no
    C31 C32 H322 . . . 108.00 no
    C33 C32 H321 . . . 108.00 no
    C33 C32 H322 . . . 108.00 no
    H321 C32 H322 . . . 109.00 no
    O10 C34 H341 . . . 109.00 no
    O10 C34 H342 . . . 109.00 no
    O10 C34 H343 . . . 109.00 no
    H341 C34 H342 . . . 110.00 no
    H341 C34 H343 . . . 109.00 no
    H342 C34 H343 . . . 109.00 no
loop_
    _geom_torsion_atom_site_label_1
    _geom_torsion_atom_site_label_2
    _geom_torsion_atom_site_label_3
    _geom_torsion_atom_site_label_4
    _geom_torsion_site_symmetry_1
    _geom_torsion_site_symmetry_2
    _geom_torsion_site_symmetry_3
    _geom_torsion_site_symmetry_4
    _geom_torsion
    _geom_torsion_publ_flag
    C8 O3 C7 C4 . . . . -177.23(14) no
    C7 O3 C8 C9 . . . . -179.95(14) no
    C7 O3 C8 C13 . . . . -0.4(2) no
    C17 O5 C16 O4 . . . . -0.6(3) no
    C17 O5 C16 C15 . . . . 179.13(16) no
    C24 O8 C25 C30 . . . . 5.1(2) no
    C25 O8 C24 C21 . . . . 175.97(14) no
    C24 O8 C25 C26 . . . . -174.82(16) no
    C34 O10 C33 O9 . . . . -0.4(3) no
    C34 O10 C33 C32 . . . . -177.68(19) no
    O2 N1 C1 C6 . . . . -4.7(2) no
    O1 N1 C1 C2 . . . . -5.9(2) no
    O1 N1 C1 C6 . . . . 175.45(16) no
    O2 N1 C1 C2 . . . . 173.96(16) no
    O7 N2 C18 C19 . . . . -175.91(18) no
    O6 N2 C18 C19 . . . . 5.3(3) no
    O6 N2 C18 C23 . . . . -172.80(18) no
    O7 N2 C18 C23 . . . . 6.0(3) no
    C6 C1 C2 C3 . . . . 1.4(3) no
    N1 C1 C2 C3 . . . . -177.26(16) no
    N1 C1 C6 C5 . . . . 178.22(16) no
    C2 C1 C6 C5 . . . . -0.4(3) no
    C1 C2 C3 C4 . . . . -0.5(3) no
    C2 C3 C4 C7 . . . . 176.84(16) no
    C2 C3 C4 C5 . . . . -1.2(3) no
    C3 C4 C5 C6 . . . . 2.2(3) no
    C5 C4 C7 O3 . . . . -163.63(15) no
    C7 C4 C5 C6 . . . . -175.92(16) no
    C3 C4 C7 O3 . . . . 18.3(2) no
    C4 C5 C6 C1 . . . . -1.4(3) no
    C13 C8 C9 C10 . . . . -1.4(3) no
    O3 C8 C13 C12 . . . . -179.03(16) no
    C9 C8 C13 C12 . . . . 0.5(3) no
    O3 C8 C9 C10 . . . . 178.24(16) no
    C8 C9 C10 C11 . . . . 1.1(3) no
    C9 C10 C11 C14 . . . . 178.37(17) no
    C9 C10 C11 C12 . . . . -0.1(3) no
    C10 C11 C12 C13 . . . . -0.8(3) no
    C14 C11 C12 C13 . . . . -179.17(17) no
    C12 C11 C14 C15 . . . . -44.9(2) no
    C10 C11 C14 C15 . . . . 136.77(18) no
    C11 C12 C13 C8 . . . . 0.6(3) no
    C11 C14 C15 C16 . . . . -179.85(16) no
    C14 C15 C16 O5 . . . . 161.32(16) no
    C14 C15 C16 O4 . . . . -19.0(3) no
    N2 C18 C23 C22 . . . . 177.03(17) no
    C19 C18 C23 C22 . . . . -1.0(3) no
    C23 C18 C19 C20 . . . . 0.9(3) no
    N2 C18 C19 C20 . . . . -177.13(16) no
    C18 C19 C20 C21 . . . . 0.2(3) no
    C19 C20 C21 C24 . . . . 179.58(17) no
    C19 C20 C21 C22 . . . . -1.1(3) no
    C20 C21 C22 C23 . . . . 1.0(3) no
    C22 C21 C24 O8 . . . . 169.92(16) no
    C24 C21 C22 C23 . . . . -179.66(17) no
    C20 C21 C24 O8 . . . . -10.7(2) no
    C21 C22 C23 C18 . . . . 0.1(3) no
    O8 C25 C26 C27 . . . . 179.40(17) no
    C30 C25 C26 C27 . . . . -0.5(3) no
    O8 C25 C30 C29 . . . . -179.27(17) no
    C26 C25 C30 C29 . . . . 0.7(3) no
    C25 C26 C27 C28 . . . . 0.0(3) no
    C26 C27 C28 C31 . . . . -178.60(18) no
    C26 C27 C28 C29 . . . . 0.5(3) no
    C27 C28 C29 C30 . . . . -0.3(3) no
    C27 C28 C31 C32 . . . . -172.41(17) no
    C29 C28 C31 C32 . . . . 8.6(3) no
    C31 C28 C29 C30 . . . . 178.69(18) no
    C28 C29 C30 C25 . . . . -0.2(3) no
    C28 C31 C32 C33 . . . . -178.92(16) no
    C31 C32 C33 O10 . . . . -168.35(17) no
    C31 C32 C33 O9 . . . . 14.5(3) no
loop_
    _geom_hbond_atom_site_label_D
    _geom_hbond_atom_site_label_H
    _geom_hbond_atom_site_label_A
    _geom_hbond_site_symmetry_A
    _geom_hbond_distance_DH
    _geom_hbond_distance_HA
    _geom_hbond_distance_DA
    _geom_hbond_angle_DHA
    _geom_hbond_publ_flag
    C3 H3 O3 . 0.95 2.43 2.757(2) 100 yes
    C6 H6 O6 1_456 0.95 2.53 3.362(2) 146 yes
    C19 H19 O2 1_654 0.95 2.55 3.430(2) 153 yes
    C20 H20 O8 . 0.95 2.40 2.736(2) 101 yes
    C7 H72 O9 . 0.95 2.49 3.336(3) 149 yes
