# Supplementary material for: Methyl 3-[4-(4-nitro­benz­yloxy)phen­yl]propano­ate
Source: Acta Crystallogr Sect E Struct Rep Online. 2012 Jun 2;68(Pt 7):o1997–8. doi: 10.1107/S1600536812024701 (PMC3393271; doi:10.1107/S1600536812024701)
Supplement: Supplementary file 2 [file e-68-o1997-Isup2.hkl]

# 
# h,k,l, Fc-squared, Fo-squared, sigma(Fo-squared) and status flag 
# 
data_I
_shelx_title '  xcalibur' 
_shelx_refln_list_code          4 
_shelx_F_calc_maximum      156.07 
_exptl_crystal_F_000       664.00 
_reflns_d_resolution_high  0.8409 
 
loop_ 
 _symmetry_equiv_pos_as_xyz 
 'x, y, z' 
 '-x, -y, -z' 
 
_cell_length_a    10.7434 
_cell_length_b    10.9408 
_cell_length_c    14.7225 
_cell_angle_alpha 100.085 
_cell_angle_beta  102.451 
_cell_angle_gamma 110.329 
 
_shelx_F_squared_multiplier     1.000 
 
loop_ 
 _refln_index_h 
 _refln_index_k 
 _refln_index_l 
 _refln_F_squared_calc 
 _refln_F_squared_meas 
 _refln_F_squared_sigma 
 _refln_observed_status 
   2   0   0       73.19       70.95      2.93 o 
   3   0   0     1193.33     1124.37     14.17 o 
   4   0   0       52.00       46.00      3.68 o 
   5   0   0      670.25      674.68     14.56 o 
   6   0   0       26.96       24.63      3.31 o 
   7   0   0        0.94       -0.55      1.23 o 
   8   0   0       39.98       46.32      3.90 o 
   9   0   0        1.32        3.39      2.27 o 
  10   0   0       20.02       16.67      2.96 o 
  11   0   0       23.30       29.13      4.80 o 
 -11   1   0        3.51        3.57      1.91 o 
 -10   1   0       12.46       13.14      2.43 o 
  -9   1   0       85.00       99.21      5.61 o 
  -8   1   0      149.87      153.87      6.55 o 
  -7   1   0        3.11        3.27      2.21 o 
  -6   1   0        0.44        1.91      1.71 o 
  -5   1   0       17.43       17.43      2.51 o 
  -4   1   0       54.01       53.74      3.66 o 
  -3   1   0      294.80      320.90      7.44 o 
  -2   1   0       14.81       22.91      1.75 o 
   1   1   0      223.89      229.32      9.93 o 
   2   1   0     1265.45     1331.40     14.00 o 
   3   1   0      158.71      152.37      5.71 o 
   4   1   0     1321.52     1317.66     18.91 o 
   5   1   0       19.78       17.31      2.75 o 
   6   1   0       24.34       23.64      2.49 o 
   7   1   0        0.00        0.20      2.20 o 
   8   1   0        0.64        1.82      2.02 o 
   9   1   0        0.60        0.00      2.81 o 
  10   1   0       25.49       21.85      3.39 o 
  11   1   0       35.20       39.52      4.63 o 
 -12   2   0       92.86       94.91      6.70 o 
 -11   2   0      101.12      101.85      6.37 o 
 -10   2   0      169.12      160.45      7.43 o 
  -9   2   0      170.62      164.57      6.92 o 
  -8   2   0      129.40      120.17      3.70 o 
  -7   2   0      152.93      147.44      3.79 o 
  -6   2   0      156.45      138.40      3.77 o 
  -5   2   0      260.36      234.60      3.84 o 
  -4   2   0        0.03        1.72      0.91 o 
  -3   2   0      439.11      413.89      4.64 o 
  -2   2   0       80.75       80.99      2.43 o 
  -1   2   0       84.09       86.92      2.04 o 
   1   2   0      348.62      356.13      7.74 o 
   2   2   0     2555.17     2486.01     19.55 o 
   3   2   0      874.79      843.97     14.70 o 
   4   2   0      909.75      888.19     16.75 o 
   5   2   0      408.13      427.37     12.67 o 
   6   2   0        0.86        5.48      1.70 o 
   7   2   0       20.10       24.96      2.92 o 
   8   2   0       71.86       74.82      8.31 o 
   9   2   0        0.00        2.00      1.91 o 
  10   2   0        0.56       -2.21      1.96 o 
 -12   3   0      210.71      208.65      9.32 o 
 -11   3   0       66.60       68.75      5.30 o 
 -10   3   0        0.00        1.40      1.77 o 
  -9   3   0       45.41       47.31      3.83 o 
  -8   3   0       12.95       11.95      1.25 o 
  -7   3   0       25.01       33.98      3.00 o 
  -6   3   0        0.45        1.27      0.69 o 
  -5   3   0      681.16      702.37      6.64 o 
  -4   3   0     1458.03     1505.51     13.30 o 
  -3   3   0        1.87        0.87      2.06 o 
  -2   3   0     1029.13      990.81     13.17 o 
  -1   3   0        3.08        6.31      1.45 o 
   0   3   0       11.35       15.16      2.13 o 
   1   3   0      188.96      196.55      6.71 o 
   2   3   0      790.71      711.87     13.80 o 
   3   3   0      252.64      240.36      8.56 o 
   4   3   0     1011.64     1105.15     19.88 o 
   5   3   0        0.81        6.94      2.56 o 
   6   3   0        6.50        8.07      2.09 o 
   7   3   0        9.01       12.38      2.38 o 
   8   3   0       39.51       48.81      4.34 o 
   9   3   0        4.62        2.70      2.12 o 
 -12   4   0       94.22       99.16      6.56 o 
 -11   4   0      222.71      215.25      8.79 o 
 -10   4   0       10.23       10.01      2.14 o 
  -9   4   0       59.59       62.99      4.31 o 
  -8   4   0       27.81       22.27      1.58 o 
  -7   4   0       74.17       74.10      3.66 o 
  -6   4   0       12.53       10.59      2.46 o 
  -5   4   0        0.23        1.57      1.13 o 
  -4   4   0       10.15       12.87      1.54 o 
  -3   4   0       13.99        9.86      1.04 o 
  -2   4   0       43.89       29.78      2.11 o 
  -1   4   0      137.78      170.48      5.80 o 
   0   4   0      407.98      382.55      6.22 o 
   1   4   0      100.86      109.13      5.81 o 
   2   4   0      153.37      159.44      7.50 o 
   3   4   0      255.10      243.06      6.87 o 
   4   4   0      519.12      529.97     14.89 o 
   5   4   0      200.18      225.95     15.94 o 
   6   4   0       99.37       93.17      5.31 o 
   7   4   0        4.52        7.25      2.19 o 
   8   4   0        4.09        5.06      2.04 o 
   9   4   0        5.44        4.65      2.28 o 
 -12   5   0       17.14       14.48      2.99 o 
 -11   5   0       79.10       83.94      5.70 o 
 -10   5   0        0.07       -1.24      1.54 o 
  -9   5   0       38.34       40.83      3.59 o 
  -8   5   0       50.71       48.36      3.63 o 
  -7   5   0       51.10       59.26      3.71 o 
  -6   5   0      564.13      620.63     24.27 o 
  -5   5   0       23.33       33.86      3.75 o 
  -4   5   0       86.74      106.10      3.42 o 
  -3   5   0     1512.97     1566.16     62.44 o 
  -2   5   0       73.88       88.65      3.31 o 
  -1   5   0     1312.78     1337.87     20.81 o 
   0   5   0      153.84      143.53      4.32 o 
   1   5   0      185.02      200.09      5.45 o 
   2   5   0      164.38      176.85      8.58 o 
   3   5   0      147.21      157.80      6.06 o 
   4   5   0      126.38      118.35      5.59 o 
   5   5   0       65.86       61.94      4.41 o 
   6   5   0       10.77       12.51      2.62 o 
   7   5   0        0.14        0.72      2.17 o 
   8   5   0       15.12       11.13      2.80 o 
 -12   6   0        5.73        8.18      4.74 o 
 -11   6   0       65.72       58.66      4.71 o 
 -10   6   0        1.73        2.33      2.12 o 
  -9   6   0        1.06        1.16      1.46 o 
  -8   6   0       78.25       84.80      3.92 o 
  -7   6   0       66.21       70.79      4.12 o 
  -6   6   0      614.45      648.28     16.70 o 
  -5   6   0       69.07       87.69      5.23 o 
  -4   6   0     1652.40     1768.96     66.24 o 
  -3   6   0       22.56       27.27      3.05 o 
  -2   6   0      291.11      280.92      6.35 o 
  -1   6   0       16.09       18.77      1.84 o 
   0   6   0       77.63       66.80      3.37 o 
   1   6   0        1.70        6.02      1.66 o 
   2   6   0      122.88      134.20      8.28 o 
   3   6   0      290.85      282.83      8.53 o 
   4   6   0       90.50       98.04      5.41 o 
   5   6   0        8.57        8.42      3.39 o 
   6   6   0        0.35       -0.43      1.68 o 
   7   6   0        9.44        8.06      2.43 o 
 -12   7   0      119.21      105.23      6.67 o 
 -11   7   0       43.81       41.03      3.47 o 
 -10   7   0      118.18      112.02      5.50 o 
  -9   7   0       43.12       45.12      3.87 o 
  -8   7   0        1.63        3.17      1.77 o 
  -7   7   0        0.23        0.32      1.29 o 
  -6   7   0       13.24       27.12      2.74 o 
  -5   7   0       88.65      107.84      3.92 o 
  -4   7   0       19.66       20.93      2.21 o 
  -3   7   0      326.66      335.48      6.13 o 
  -2   7   0      266.89      228.98      6.26 o 
  -1   7   0     1574.18     1484.99     16.03 o 
   0   7   0      225.04      194.46      6.13 o 
   1   7   0      871.26      895.09     15.35 o 
   2   7   0      230.44      234.39      7.46 o 
   3   7   0        7.16        7.64      2.73 o 
   4   7   0        1.85        4.63      2.15 o 
   5   7   0       15.24       10.80      3.48 o 
   6   7   0        3.97        4.12      2.79 o 
 -12   8   0      289.86      317.99     24.46 o 
 -11   8   0        0.01        1.55      2.52 o 
 -10   8   0        4.60        5.66      2.30 o 
  -9   8   0       18.27       16.02      2.50 o 
  -8   8   0       18.77       23.42      7.47 o 
  -7   8   0      123.92      112.58      5.75 o 
  -6   8   0       30.75       29.57      2.56 o 
  -5   8   0        5.20        8.66      1.61 o 
  -4   8   0       37.65       41.23      3.20 o 
  -3   8   0        2.87        2.84      1.34 o 
  -2   8   0        0.13        0.82      1.30 o 
  -1   8   0      270.39      272.02      7.49 o 
   0   8   0     1404.47     1390.02     18.20 o 
   1   8   0        0.87        2.85      6.47 o 
   2   8   0      129.60      127.94      5.95 o 
   3   8   0       33.61       30.52      3.69 o 
   4   8   0        0.77        5.86      3.00 o 
   5   8   0       30.03       38.91      6.07 o 
 -11   9   0        4.39        4.96      2.52 o 
 -10   9   0        3.10       10.53      2.75 o 
  -9   9   0      128.10      125.68      6.63 o 
  -8   9   0       49.48       51.21      4.91 o 
  -7   9   0       13.10       11.94      2.34 o 
  -6   9   0       73.88       68.86      3.75 o 
  -5   9   0      118.85      121.40      6.30 o 
  -4   9   0       24.03       23.46      3.21 o 
  -3   9   0      176.33      168.16      4.99 o 
  -2   9   0      843.31      862.50     20.40 o 
  -1   9   0     1150.74     1069.60     16.64 o 
   0   9   0      702.43      683.26     13.03 o 
   1   9   0        3.27        5.21      1.95 o 
   2   9   0        1.35        4.20      3.50 o 
   3   9   0       15.46       14.35      2.68 o 
   4   9   0        9.58       12.73      3.29 o 
 -11  10   0       63.47       59.73      5.18 o 
 -10  10   0      358.07      368.23     18.23 o 
  -9  10   0      105.44       99.18     12.26 o 
  -8  10   0      335.45      322.99     10.50 o 
  -7  10   0       66.23       68.62      9.43 o 
  -6  10   0       23.76       25.08      2.55 o 
  -5  10   0        1.35        1.81      2.47 o 
  -4  10   0        4.95        1.13      4.66 o 
  -3  10   0      258.03      249.01      6.39 o 
  -2  10   0       71.18       73.35      4.50 o 
  -1  10   0        9.67       12.81      2.51 o 
   0  10   0       27.69       37.05      3.58 o 
   1  10   0       47.68       48.69      7.38 o 
   2  10   0        1.49        2.23      2.98 o 
   3  10   0        9.79       10.18      2.93 o 
 -10  11   0      108.10      107.87     16.48 o 
  -9  11   0       12.45       11.57      2.86 o 
  -8  11   0        1.87       -0.60      4.23 o 
  -7  11   0        3.61        4.17      1.90 o 
  -6  11   0       44.16       47.67      3.53 o 
  -5  11   0       52.35       57.01      5.21 o 
  -4  11   0       19.38       16.33      2.68 o 
  -3  11   0       87.78       81.92      5.11 o 
  -2  11   0      204.24      175.81     11.87 o 
  -1  11   0       39.42       38.30      6.22 o 
   0  11   0       47.51       50.37      7.40 o 
   1  11   0      108.58      112.85     10.58 o 
  -8  12   0       64.90       81.77     13.85 o 
  -7  12   0      127.10      133.95      6.01 o 
  -6  12   0       24.76       25.46      2.81 o 
  -5  12   0       48.17       52.22      4.51 o 
  -4  12   0       23.22       25.12      5.52 o 
  -3  12   0        0.02        0.83      3.19 o 
  -2  12   0       53.84       53.62      7.34 o 
  -1  12   0        8.77       17.53      5.07 o 
   1 -12   1       76.41       87.51      9.58 o 
   2 -12   1       17.17       13.60      4.75 o 
   3 -12   1        1.95        2.79      3.83 o 
   4 -12   1       60.31       68.26      8.07 o 
   5 -12   1       93.21      100.21      9.35 o 
   6 -12   1       11.47       22.41      2.67 o 
   7 -12   1       75.13       77.03      7.44 o 
   8 -12   1        1.05        3.24      2.23 o 
  -1 -11   1        8.22        4.79      4.15 o 
   0 -11   1        1.87        2.43      3.72 o 
   1 -11   1        1.31       -1.94      2.72 o 
   2 -11   1       45.56       38.55      6.23 o 
   3 -11   1       59.59       63.53      7.30 o 
   4 -11   1       41.45       36.15      3.54 o 
   5 -11   1        1.46        2.53      1.90 o 
   6 -11   1       75.72       79.78      4.38 o 
   7 -11   1       94.41       94.04      6.18 o 
   8 -11   1        8.77       12.88      2.80 o 
   9 -11   1        3.86        1.62      3.82 o 
  10 -11   1      134.26      149.08     18.11 o 
  -3 -10   1        0.88       -1.91      3.68 o 
  -2 -10   1       28.75       29.25      5.54 o 
  -1 -10   1       24.80       27.14      5.49 o 
   0 -10   1      408.05      383.17     17.35 o 
   1 -10   1      797.40      846.39     24.28 o 
   2 -10   1      617.02      620.33     29.15 o 
   3 -10   1      170.12      173.82      8.76 o 
   4 -10   1      311.77      300.12     13.50 o 
   5 -10   1       11.72        9.66      2.25 o 
   6 -10   1      145.00      135.60      6.79 o 
   7 -10   1       47.68       52.12      7.90 o 
   8 -10   1        1.49        1.89      1.77 o 
   9 -10   1       12.91       11.00      2.75 o 
  10 -10   1       77.32       77.78      8.52 o 
  -4  -9   1       12.24       11.91      3.98 o 
  -3  -9   1        2.56       -0.26      3.05 o 
  -2  -9   1       48.26       48.95      3.91 o 
  -1  -9   1      609.36      603.79     12.30 o 
   0  -9   1       33.24       36.97      3.22 o 
   1  -9   1       99.58      112.07      8.46 o 
   2  -9   1      738.92      735.32      9.71 o 
   3  -9   1      209.64      226.40      8.43 o 
   4  -9   1      440.14      439.84     29.63 o 
   5  -9   1       95.85       89.96      4.56 o 
   6  -9   1      100.61       99.12      5.63 o 
   7  -9   1       19.14        9.92      2.30 o 
   8  -9   1       39.83       36.87      3.65 o 
   9  -9   1        0.02        1.73      4.14 o 
  10  -9   1        7.07       10.24      2.55 o 
  11  -9   1        0.87        1.41      2.09 o 
  -6  -8   1       10.27       11.65      3.26 o 
  -5  -8   1        2.79        5.67      3.02 o 
  -4  -8   1       55.02       51.83      6.36 o 
  -3  -8   1      114.07      104.13      5.42 o 
  -2  -8   1      182.94      181.60      6.73 o 
  -1  -8   1       33.13       31.78      2.93 o 
   0  -8   1      655.41      670.29     11.45 o 
   1  -8   1      928.85      934.64     22.47 o 
   2  -8   1      312.75      278.34      5.62 o 
   3  -8   1      756.20      772.62     30.22 o 
   4  -8   1     1125.91     1115.48     39.15 o 
   5  -8   1       86.37      103.39      4.10 o 
   6  -8   1      151.83      142.91      6.14 o 
   7  -8   1       69.08       62.85      4.44 o 
   8  -8   1      100.42       98.88      7.33 o 
   9  -8   1       37.14       35.44      3.71 o 
  10  -8   1        0.00        1.11      3.29 o 
  11  -8   1        1.84        3.12      2.68 o 
  -7  -7   1        0.32       -0.09      2.60 o 
  -6  -7   1       29.09       23.04      4.77 o 
  -5  -7   1        6.66        8.16      2.91 o 
  -4  -7   1       38.70       44.08      5.60 o 
  -3  -7   1      171.23      182.62     10.60 o 
  -2  -7   1      129.24      120.09      7.32 o 
  -1  -7   1       53.52       45.94      3.32 o 
   0  -7   1       56.96       48.82      3.27 o 
   1  -7   1      121.46      116.47      4.64 o 
   2  -7   1      423.69      365.60      6.45 o 
   3  -7   1        0.84        2.88      1.27 o 
   4  -7   1       95.03       67.95      6.22 o 
   5  -7   1      126.02      135.97      5.55 o 
   6  -7   1       27.70       27.95      5.23 o 
   7  -7   1      130.76      123.67      5.75 o 
   8  -7   1       38.48       26.11      2.96 o 
   9  -7   1       59.97       64.24      4.67 o 
  10  -7   1       65.71       66.71      6.05 o 
  11  -7   1       11.69       13.43      3.01 o 
  12  -7   1        2.33        0.09      2.00 o 
  -8  -6   1       13.72       13.67      3.17 o 
  -7  -6   1       36.37       37.52      7.85 o 
  -6  -6   1       76.55       71.43      5.21 o 
  -5  -6   1        2.69        4.47      1.83 o 
  -4  -6   1        0.34        2.11      2.35 o 
  -3  -6   1        0.00       -3.93      2.55 o 
  -2  -6   1      269.65      292.26     11.97 o 
  -1  -6   1      147.14      142.90      4.83 o 
   0  -6   1       47.10       56.88      2.91 o 
   1  -6   1      161.20      152.43      4.42 o 
   2  -6   1      515.04      496.25      7.32 o 
   3  -6   1        3.45        3.97      1.16 o 
   4  -6   1      151.71      155.68      5.05 o 
   5  -6   1      649.46      813.10     18.01 o 
   6  -6   1     1537.56     1616.86     21.67 o 
   7  -6   1        0.01        3.72      1.70 o 
   8  -6   1       68.19       64.81      3.58 o 
   9  -6   1       47.84       47.48      3.96 o 
  10  -6   1       72.03       71.25      5.11 o 
  11  -6   1       11.85        8.46      2.20 o 
  12  -6   1        4.45        1.34      2.83 o 
  -8  -5   1        7.78        6.83      2.40 o 
  -7  -5   1       33.71       31.33      4.83 o 
  -6  -5   1       13.43       12.22      2.41 o 
  -5  -5   1       16.35       10.59      2.13 o 
  -4  -5   1       57.63       68.18      4.28 o 
  -3  -5   1       44.54       58.17      3.80 o 
  -2  -5   1      124.22      159.03      8.19 o 
  -1  -5   1      120.29      121.14      6.76 o 
   0  -5   1       24.23       31.34      2.00 o 
   1  -5   1        4.64        6.05      1.27 o 
   2  -5   1      278.03      327.59      9.64 o 
   3  -5   1        7.16        7.18      2.70 o 
   4  -5   1       24.20       16.58      2.69 o 
   5  -5   1       41.59       36.16      3.84 o 
   6  -5   1      904.92      988.06     40.47 o 
   7  -5   1       21.09       20.91      2.49 o 
   8  -5   1       26.64       21.03      2.67 o 
   9  -5   1      192.59      174.02      7.25 o 
  10  -5   1       24.51       16.88      2.71 o 
  11  -5   1       11.89       18.74      4.24 o 
  12  -5   1       68.66       67.85      5.57 o 
  -9  -4   1       19.07       21.59      3.41 o 
  -8  -4   1       13.89        5.66      2.27 o 
  -7  -4   1       36.65       29.85      3.37 o 
  -6  -4   1       27.85       36.43      3.47 o 
  -5  -4   1      119.67      104.35      5.29 o 
  -4  -4   1      959.48      985.83     20.20 o 
  -3  -4   1       88.43       97.23      4.44 o 
  -2  -4   1        5.29        2.05      1.78 o 
  -1  -4   1       13.21        9.32      2.15 o 
   0  -4   1     2569.81     2770.60     24.37 o 
   1  -4   1       27.22       19.33      1.68 o 
   2  -4   1     1275.85     1359.18     12.23 o 
   3  -4   1      776.68      859.75     21.23 o 
   4  -4   1      106.76      123.74      6.05 o 
   5  -4   1     1384.40     1494.81     22.20 o 
   6  -4   1      555.15      593.34     14.99 o 
   7  -4   1      471.17      484.11     10.25 o 
   8  -4   1       39.66       38.71      3.30 o 
   9  -4   1      237.16      233.57      8.18 o 
  10  -4   1       32.34       26.71      6.07 o 
  11  -4   1        0.58        2.72      1.82 o 
  12  -4   1        4.90        8.58      6.24 o 
 -10  -3   1       49.06       42.77      4.65 o 
  -9  -3   1        0.28        3.60      2.33 o 
  -8  -3   1      114.78      112.44      6.28 o 
  -7  -3   1       25.18       20.17      3.37 o 
  -6  -3   1       22.01       20.06      2.69 o 
  -5  -3   1       47.79       44.26      4.70 o 
  -4  -3   1        3.18        3.71      2.18 o 
  -3  -3   1      347.24      386.91     11.00 o 
  -2  -3   1       63.63       65.39      4.26 o 
  -1  -3   1      435.43      468.62     10.10 o 
   0  -3   1      271.45      226.73      3.65 o 
   1  -3   1       62.30       61.75      1.79 o 
   2  -3   1      346.68      373.61      8.19 o 
   3  -3   1      145.04      134.31      3.75 o 
   4  -3   1     1525.74     1511.49     19.36 o 
   5  -3   1        6.61        7.37      1.92 o 
   6  -3   1      612.28      584.38     21.07 o 
   7  -3   1       28.60       26.00      2.02 o 
   8  -3   1       68.92       70.94      4.55 o 
   9  -3   1      346.50      336.18      9.88 o 
  10  -3   1      100.31      106.79      6.04 o 
  11  -3   1        0.00        0.29      1.88 o 
  12  -3   1        0.31        0.93      1.98 o 
 -10  -2   1        0.00        0.39      2.39 o 
  -9  -2   1        2.71        2.94      2.00 o 
  -8  -2   1        0.00        4.10      1.92 o 
  -7  -2   1        1.19       -0.49      1.37 o 
  -6  -2   1       55.00       66.47      4.01 o 
  -5  -2   1      133.36      132.68      7.25 o 
  -4  -2   1      435.12      436.42     11.65 o 
  -3  -2   1     1106.40     1069.92     16.44 o 
  -2  -2   1       20.15       18.33      1.51 o 
  -1  -2   1       49.85       42.38      2.84 o 
   0  -2   1    14197.83    14279.37     73.31 o 
   1  -2   1      729.43      692.04      8.62 o 
   2  -2   1    16696.31    16811.17     47.93 o 
   3  -2   1      269.38      246.98      6.73 o 
   4  -2   1       83.32       59.80      1.60 o 
   5  -2   1        3.27        3.62      0.62 o 
   6  -2   1       22.07       21.28      1.45 o 
   7  -2   1      166.62      185.55      4.95 o 
   8  -2   1       23.04       18.87      1.65 o 
   9  -2   1       33.07       29.45      4.47 o 
  10  -2   1       36.87       31.74      3.49 o 
  11  -2   1        0.04        4.06      2.18 o 
 -11  -1   1       20.43       22.91      3.80 o 
 -10  -1   1       11.59        9.85      2.47 o 
  -9  -1   1        0.55        1.72      2.21 o 
  -8  -1   1      137.40      129.54      6.18 o 
  -7  -1   1       24.47       24.88      3.74 o 
  -6  -1   1       36.35       39.80      3.00 o 
  -5  -1   1       94.57      105.28      5.99 o 
  -4  -1   1      450.07      434.96     10.79 o 
  -3  -1   1        7.93        7.86      1.67 o 
  -2  -1   1      185.66      229.58      5.83 o 
  -1  -1   1      123.15      119.17      3.45 o 
   2  -1   1       31.80       35.16      2.14 o 
   3  -1   1      533.91      532.62      9.65 o 
   4  -1   1      111.19      113.35      5.19 o 
   5  -1   1      119.81      108.93      5.76 o 
   6  -1   1        9.89        9.33      2.25 o 
   7  -1   1       14.44       13.64      2.09 o 
   8  -1   1       31.99       30.21      5.48 o 
   9  -1   1       47.93       50.07      4.17 o 
  10  -1   1      108.87       98.84      5.99 o 
  11  -1   1       10.22        8.81      2.48 o 
 -11   0   1        0.11        1.61      2.18 o 
 -10   0   1       77.79       84.91      5.68 o 
  -9   0   1        0.81        1.77      2.87 o 
  -8   0   1      702.09      677.40     13.26 o 
  -7   0   1       34.04       41.31      3.32 o 
  -6   0   1        0.05       -2.52      1.83 o 
  -5   0   1      101.96       88.15      4.38 o 
  -4   0   1      959.88      934.95     15.06 o 
  -3   0   1      287.80      273.30      7.05 o 
  -2   0   1        2.97        2.72      0.91 o 
   2   0   1      137.32      184.14      4.70 o 
   3   0   1      623.23      603.18     10.53 o 
   4   0   1      697.50      694.98     13.28 o 
   5   0   1      255.53      253.67      8.92 o 
   6   0   1      179.04      176.45      8.33 o 
   7   0   1        0.12        1.34      2.28 o 
   8   0   1        3.84        5.71      2.00 o 
   9   0   1        6.95       10.45      2.18 o 
  10   0   1       69.28       53.12      4.77 o 
  11   0   1        3.94        3.70      2.11 o 
 -11   1   1      128.17      127.89      7.19 o 
 -10   1   1        5.90        6.67      2.13 o 
  -9   1   1        0.00        0.50      1.58 o 
  -8   1   1      453.08      444.78     12.16 o 
  -7   1   1      554.76      549.99     10.84 o 
  -6   1   1      197.72      211.66      8.81 o 
  -5   1   1      645.50      594.19     12.79 o 
  -4   1   1      889.26      880.24     12.03 o 
  -3   1   1     1649.67     1729.54     10.42 o 
  -2   1   1      530.57      616.90      8.37 o 
   1   1   1      198.63      181.56      2.07 o 
   2   1   1     9276.32     8838.03     36.24 o 
   3   1   1       63.30       66.12      3.87 o 
   4   1   1        7.51       19.45      2.56 o 
   5   1   1      240.56      247.47      9.17 o 
   6   1   1       26.20       18.16      2.43 o 
   7   1   1        3.15        3.51      1.62 o 
   8   1   1        5.23        6.75      1.90 o 
   9   1   1       51.63       49.06      4.48 o 
  10   1   1       78.17       73.20      5.72 o 
 -12   2   1       30.13       34.40      4.30 o 
 -11   2   1       69.10       69.92      5.26 o 
 -10   2   1      103.23      103.85      5.91 o 
  -9   2   1       19.12       18.94      1.82 o 
  -8   2   1       12.43       10.85      1.34 o 
  -7   2   1      279.68      256.69      6.03 o 
  -6   2   1       99.75       86.22      2.76 o 
  -5   2   1      177.40      207.15      3.81 o 
  -4   2   1      208.81      212.29      3.86 o 
  -3   2   1      342.75      310.60      5.68 o 
  -2   2   1      405.74      424.32      5.38 o 
  -1   2   1        0.18        0.56      0.72 o 
   0   2   1    10762.39    10549.29     51.85 o 
   1   2   1       59.68       45.00      3.02 o 
   2   2   1      168.50      172.58      4.26 o 
   3   2   1      257.12      280.13      8.47 o 
   4   2   1        0.07        0.12      0.54 o 
   5   2   1      221.91      233.26      9.65 o 
   6   2   1      150.81      144.45      6.04 o 
   7   2   1       32.76       25.24      2.86 o 
   8   2   1        0.23        0.03      1.62 o 
   9   2   1        8.54        9.35      2.49 o 
  10   2   1       30.62       29.86      4.02 o 
 -12   3   1        4.33        7.44      2.55 o 
 -11   3   1      129.03      126.55      6.78 o 
 -10   3   1       19.77       21.63      6.64 o 
  -9   3   1        2.41        3.84      1.70 o 
  -8   3   1      120.78      138.75      3.94 o 
  -7   3   1     1237.87     1259.68     12.68 o 
  -6   3   1        0.06        0.41      0.66 o 
  -5   3   1      919.19      905.05     10.05 o 
  -4   3   1     1090.76     1195.09     12.06 o 
  -3   3   1       64.07       63.47      2.06 o 
  -2   3   1      238.63      246.02      4.64 o 
  -1   3   1        1.59        2.33      0.86 o 
   0   3   1      465.21      418.51      6.14 o 
   1   3   1       56.59       63.23      3.98 o 
   2   3   1     1796.66     1743.40     21.93 o 
   3   3   1      266.96      260.87      9.07 o 
   4   3   1      614.50      585.32     14.48 o 
   5   3   1      102.31      105.29      5.09 o 
   6   3   1        5.34        5.40      1.73 o 
   7   3   1       24.88       26.72      3.27 o 
   8   3   1        1.15       -1.47      1.82 o 
   9   3   1       35.10       29.73      5.46 o 
 -12   4   1       93.89      103.22      6.52 o 
 -11   4   1       17.70       20.87      3.24 o 
 -10   4   1       19.39       21.37      2.89 o 
  -9   4   1       53.49       50.29      3.79 o 
  -8   4   1       20.87       20.39      1.66 o 
  -7   4   1      532.46      510.81      8.77 o 
  -6   4   1     1020.58     1080.94      9.78 o 
  -5   4   1      404.60      445.18     11.90 o 
  -4   4   1     3581.60     3956.66     22.14 o 
  -3   4   1     2800.82     2896.89     27.40 o 
  -2   4   1        0.02        1.09      0.94 o 
  -1   4   1       74.08       77.08      2.90 o 
   0   4   1      740.18      762.52     18.19 o 
   1   4   1      535.43      525.43     12.66 o 
   2   4   1      474.10      515.78     13.31 o 
   3   4   1      166.98      168.58      5.68 o 
   4   4   1        3.47        1.97      1.71 o 
   5   4   1        3.13        4.66      1.57 o 
   6   4   1       24.16       22.77      2.98 o 
   7   4   1        3.93        1.82      1.79 o 
   8   4   1       21.21       22.83      3.20 o 
   9   4   1       33.27       27.98      6.73 o 
 -12   5   1       34.08       34.99      4.25 o 
 -11   5   1       43.22       45.54      5.71 o 
 -10   5   1        7.34        8.10      2.03 o 
  -9   5   1       49.95       45.00      3.70 o 
  -8   5   1      126.22      116.78      8.04 o 
  -7   5   1      247.80      275.92     11.52 o 
  -6   5   1       30.85       30.76      3.29 o 
  -5   5   1      531.89      585.65      9.76 o 
  -4   5   1      273.42      322.24      8.67 o 
  -3   5   1      219.27      251.82      4.77 o 
  -2   5   1      372.03      386.18      7.10 o 
  -1   5   1       51.71       62.80      3.06 o 
   0   5   1        0.82        1.02      0.98 o 
   1   5   1      232.75      240.13      6.33 o 
   2   5   1        3.25        1.18      1.96 o 
   3   5   1        5.07        3.37      1.32 o 
   4   5   1      348.41      369.52      9.85 o 
   5   5   1        6.80        7.71      2.48 o 
   6   5   1        6.89        5.85      2.36 o 
   7   5   1        2.06        0.61      1.78 o 
   8   5   1       17.09       14.34      2.88 o 
 -12   6   1      159.32      158.27      7.99 o 
 -11   6   1        0.06       -1.42      3.03 o 
 -10   6   1        7.02        7.34      2.00 o 
  -9   6   1        4.24        4.11      1.54 o 
  -8   6   1      105.29      108.73      4.42 o 
  -7   6   1       42.39       47.02      5.67 o 
  -6   6   1      446.18      462.28      9.96 o 
  -5   6   1        5.22        4.88      1.65 o 
  -4   6   1      971.52     1021.18     24.98 o 
  -3   6   1      915.89      995.80     11.39 o 
  -2   6   1      468.97      509.78      8.90 o 
  -1   6   1      103.56      115.96      4.40 o 
   0   6   1       31.38       36.87      5.50 o 
   1   6   1       24.76       21.69      2.41 o 
   2   6   1       53.49       44.03      5.21 o 
   3   6   1      121.79      118.49      5.69 o 
   4   6   1      174.69      166.45      7.14 o 
   5   6   1       23.69       28.35      7.31 o 
   6   6   1        0.27        2.83      1.90 o 
   7   6   1       28.64       28.22      3.88 o 
 -12   7   1        0.03        1.94      2.00 o 
 -11   7   1        6.11        6.75      3.26 o 
 -10   7   1        2.00        0.73      2.11 o 
  -9   7   1        7.22       10.17      2.27 o 
  -8   7   1        0.54        1.57      1.58 o 
  -7   7   1       13.04       11.45      2.04 o 
  -6   7   1        2.34        3.68      1.54 o 
  -5   7   1      114.19      119.27      5.14 o 
  -4   7   1      125.56      139.77      5.48 o 
  -3   7   1       87.32      117.72      4.69 o 
  -2   7   1      217.41      180.84      5.83 o 
  -1   7   1        1.96        1.66      1.33 o 
   0   7   1     1425.26     1376.71     16.77 o 
   1   7   1      135.60      147.81     12.29 o 
   2   7   1        0.53        5.76      3.65 o 
   3   7   1      133.18      122.28      7.79 o 
   4   7   1        4.77        2.80      2.56 o 
   5   7   1        0.25        1.27      2.25 o 
   6   7   1       23.90       22.27      4.59 o 
 -12   8   1       19.44       25.40      5.66 o 
 -11   8   1       10.87        9.98      2.63 o 
 -10   8   1       35.16       40.45      4.01 o 
  -9   8   1        0.48       -0.61      1.43 o 
  -8   8   1        0.37        1.33      3.02 o 
  -7   8   1        1.66        3.87      1.44 o 
  -6   8   1       76.20       63.31      3.42 o 
  -5   8   1        8.50        9.54      2.71 o 
  -4   8   1       56.40       51.90      6.10 o 
  -3   8   1      156.06      144.20      5.58 o 
  -2   8   1      356.40      383.49      9.00 o 
  -1   8   1      507.42      520.71     10.78 o 
   0   8   1      122.89      117.09      5.50 o 
   1   8   1      247.96      270.21      8.46 o 
   2   8   1      290.47      305.41      9.35 o 
   3   8   1       10.57       14.49      2.55 o 
   4   8   1        3.37        6.52      2.13 o 
   5   8   1        1.63        3.30      2.62 o 
 -11   9   1       34.30       32.22      3.80 o 
 -10   9   1      292.63      288.07     20.80 o 
  -9   9   1       18.76       18.72      2.94 o 
  -8   9   1        0.58        3.25      1.89 o 
  -7   9   1        3.85        5.37      1.60 o 
  -6   9   1      147.45      151.93      5.35 o 
  -5   9   1        0.03        4.34      1.79 o 
  -4   9   1      218.62      211.58      7.40 o 
  -3   9   1       57.23       45.78      3.46 o 
  -2   9   1      387.68      377.30     12.23 o 
  -1   9   1      213.96      237.74      7.92 o 
   0   9   1      467.89      479.95     11.42 o 
   1   9   1       93.17      103.32      5.68 o 
   2   9   1        5.57        6.85      2.13 o 
   3   9   1      138.07      121.32      5.46 o 
   4   9   1        9.33        8.84      2.34 o 
 -11  10   1       12.62        8.52      2.56 o 
 -10  10   1       33.94       35.60      4.12 o 
  -9  10   1       20.18       19.82      3.13 o 
  -8  10   1      294.40      275.71      9.61 o 
  -7  10   1       46.68       47.30      3.40 o 
  -6  10   1       42.69       49.55      3.41 o 
  -5  10   1       16.76       19.59      3.23 o 
  -4  10   1       59.29       60.48      4.31 o 
  -3  10   1       30.47       32.10      3.09 o 
  -2  10   1      105.54      110.14      6.19 o 
  -1  10   1       62.39       67.33      4.72 o 
   0  10   1       38.51       37.94      3.72 o 
   1  10   1       65.00       74.23      5.10 o 
   2  10   1        2.92        1.83      1.96 o 
 -10  11   1       29.75       24.64     10.30 o 
  -9  11   1       45.21       41.49      4.30 o 
  -8  11   1       69.64       68.07      5.30 o 
  -7  11   1        0.11        2.48      1.51 o 
  -6  11   1      123.21      120.27      5.31 o 
  -5  11   1      103.41       96.19      5.83 o 
  -4  11   1       89.24       97.53      5.70 o 
  -3  11   1        2.21        1.81      1.46 o 
  -2  11   1        3.90        3.61      3.23 o 
  -1  11   1       61.83       58.37      7.38 o 
   0  11   1        2.01        4.78      3.66 o 
   1  11   1        0.20        0.03      3.18 o 
  -8  12   1      263.87      238.89     14.94 o 
  -7  12   1       60.22       54.32      4.01 o 
  -6  12   1       20.70       19.30      2.65 o 
  -5  12   1       59.96       61.48      4.95 o 
  -4  12   1       61.50       70.43      5.22 o 
  -3  12   1       32.78       26.81      4.97 o 
  -2  12   1       34.29       34.41      6.09 o 
   0 -12   2        1.08        5.36      4.08 o 
   1 -12   2        2.97        7.95      4.31 o 
   2 -12   2        2.63       10.27      3.32 o 
   3 -12   2       19.19       25.55      5.42 o 
   4 -12   2       65.52       68.44      8.29 o 
   5 -12   2        5.28        4.69      3.90 o 
   6 -12   2       11.69       15.94      3.20 o 
   7 -12   2        6.80        9.90      2.89 o 
   8 -12   2        9.44       16.36      3.14 o 
  -2 -11   2       23.76       29.50      6.04 o 
  -1 -11   2        8.00       13.16      4.85 o 
   0 -11   2        6.58       14.53      4.68 o 
   1 -11   2      142.94      148.53     11.13 o 
   2 -11   2      114.88      109.03      9.23 o 
   3 -11   2       10.89        6.46      3.04 o 
   4 -11   2      176.20      181.49     11.91 o 
   5 -11   2      153.32      178.75     17.54 o 
   6 -11   2        0.02        1.64      3.11 o 
   7 -11   2       81.75       85.11      5.85 o 
   8 -11   2       18.76       15.84      2.89 o 
   9 -11   2       31.96       31.84      5.01 o 
  -3 -10   2       34.20       35.69      4.26 o 
  -2 -10   2        8.36        7.19      3.48 o 
  -1 -10   2       57.39       70.74      7.83 o 
   0 -10   2       15.85       30.49      5.74 o 
   1 -10   2      101.11       99.71      8.94 o 
   2 -10   2       21.29       20.61      4.74 o 
   3 -10   2       17.99       28.37      4.18 o 
   4 -10   2      115.55      111.79      6.97 o 
   5 -10   2      304.32      307.77     10.04 o 
   6 -10   2        7.72        8.58      2.96 o 
   7 -10   2        0.04       -0.40      1.64 o 
   8 -10   2       26.31       26.01      3.34 o 
   9 -10   2       66.53       65.87      6.56 o 
  10 -10   2      167.56      176.20     12.16 o 
  -5  -9   2        0.68        0.86      2.95 o 
  -4  -9   2       11.56        8.90      3.43 o 
  -3  -9   2        1.80       -6.60      3.70 o 
  -2  -9   2        1.13        2.93      2.94 o 
  -1  -9   2       55.14       60.70      7.28 o 
   0  -9   2        8.46       10.22      1.94 o 
   1  -9   2       14.57       16.87      3.08 o 
   2  -9   2      178.30      173.74      4.51 o 
   3  -9   2      673.29      638.08     11.54 o 
   4  -9   2       96.51       96.63      8.35 o 
   5  -9   2        0.73        4.65      2.20 o 
   6  -9   2       41.67       50.42      4.17 o 
   7  -9   2       47.81       43.38      3.94 o 
   8  -9   2       77.79       76.19      5.17 o 
   9  -9   2       22.46       22.30      3.30 o 
  10  -9   2       11.13        8.88      2.32 o 
  11  -9   2       13.24       16.12      3.15 o 
  -6  -8   2        2.60        5.67      3.33 o 
  -5  -8   2      107.10       95.68      8.70 o 
  -4  -8   2        0.00        0.25      2.24 o 
  -3  -8   2       41.23       37.75      3.27 o 
  -2  -8   2        1.73        2.01      1.98 o 
  -1  -8   2       30.16       29.77      4.26 o 
   0  -8   2      263.53      253.61      6.73 o 
   1  -8   2      225.61      208.74      5.77 o 
   2  -8   2      962.31      945.12     10.75 o 
   3  -8   2      426.41      455.06     20.88 o 
   4  -8   2       14.87       16.97      3.94 o 
   5  -8   2       13.98       12.98      2.39 o 
   6  -8   2      231.11      235.78      7.95 o 
   7  -8   2        3.18        8.13      2.63 o 
   8  -8   2      102.25       93.55      5.53 o 
   9  -8   2       17.41       24.06      5.35 o 
  10  -8   2        1.41        3.29      2.62 o 
  11  -8   2       18.13       15.66      2.84 o 
  -7  -7   2       73.06       71.25      8.07 o 
  -6  -7   2      171.83      173.84     11.60 o 
  -5  -7   2        0.14       -0.33      2.53 o 
  -4  -7   2        8.71       11.56      3.64 o 
  -3  -7   2       81.93       81.61      7.13 o 
  -2  -7   2        0.95        3.03      1.94 o 
  -1  -7   2       44.71       62.63      3.38 o 
   0  -7   2      105.23       98.71      4.57 o 
   1  -7   2     1082.88     1082.18     11.95 o 
   2  -7   2      118.98      115.92      4.27 o 
   3  -7   2      731.51      712.63     16.78 o 
   4  -7   2      187.21      191.30      6.45 o 
   5  -7   2       13.67        8.68      2.96 o 
   6  -7   2        1.45        1.28      1.44 o 
   7  -7   2       16.15       21.09      2.72 o 
   8  -7   2       46.01       42.37      3.64 o 
   9  -7   2        5.46        6.53      2.68 o 
  10  -7   2        0.01        3.49      2.36 o 
  11  -7   2        3.21        6.84      1.79 o 
  -8  -6   2        0.19       -1.51      2.07 o 
  -7  -6   2       42.76       38.88      8.69 o 
  -6  -6   2       29.00       27.08      4.77 o 
  -5  -6   2        0.17        0.14      2.16 o 
  -4  -6   2        0.85        4.15      2.76 o 
  -3  -6   2        8.00        9.58      2.75 o 
  -2  -6   2     1084.24     1264.64     24.53 o 
  -1  -6   2       48.53       52.63      2.82 o 
   0  -6   2       89.21       92.60      3.33 o 
   1  -6   2       21.15       23.97      3.16 o 
   2  -6   2      491.25      439.53     11.42 o 
   3  -6   2       12.80       15.12      1.74 o 
   4  -6   2       24.30       28.08      3.56 o 
   5  -6   2        8.81       11.55      1.98 o 
   6  -6   2      551.51      580.11     11.23 o 
   7  -6   2       47.65       53.84      3.87 o 
   8  -6   2      347.22      331.65      8.01 o 
   9  -6   2      140.05      150.30      6.82 o 
  10  -6   2        0.59       -1.32      3.04 o 
  11  -6   2        4.04        6.95      2.43 o 
  12  -6   2        0.01        3.49      2.40 o 
  -9  -5   2        9.92        8.72      4.86 o 
  -8  -5   2       29.24       23.98      3.50 o 
  -7  -5   2       20.33       15.97      2.94 o 
  -6  -5   2       46.23       47.01      5.03 o 
  -5  -5   2        4.41        1.13      1.56 o 
  -4  -5   2       31.55       37.90      4.65 o 
  -3  -5   2       20.42       21.01      2.44 o 
  -2  -5   2      384.63      462.53     13.57 o 
  -1  -5   2     1596.33     1861.99     25.57 o 
   0  -5   2        5.34        4.87      0.92 o 
   1  -5   2      650.28      635.74      9.62 o 
   2  -5   2       94.10       89.14      3.16 o 
   3  -5   2      943.64      939.48     16.88 o 
   4  -5   2      371.95      378.47     11.30 o 
   5  -5   2       61.38       69.36      5.27 o 
   6  -5   2      159.13      165.84      4.90 o 
   7  -5   2       15.59       16.91      2.36 o 
   8  -5   2        7.21        8.26      1.94 o 
   9  -5   2       57.62       52.71      4.19 o 
  10  -5   2       40.15       36.25      3.72 o 
  11  -5   2        0.27        0.03      1.73 o 
  12  -5   2       22.87       31.33      4.09 o 
  -9  -4   2       32.69       42.10      4.54 o 
  -8  -4   2       12.37        7.26      2.48 o 
  -7  -4   2        1.23        1.91      1.68 o 
  -6  -4   2        1.12        1.38      1.52 o 
  -5  -4   2       22.59       29.56      4.90 o 
  -4  -4   2      251.54      230.96     10.06 o 
  -3  -4   2     2010.08     2143.24     19.72 o 
  -2  -4   2     1757.37     1949.94     25.26 o 
  -1  -4   2       92.33      112.84      5.73 o 
   0  -4   2        4.85       11.90      1.53 o 
   1  -4   2      355.50      376.44      6.88 o 
   2  -4   2       18.41       13.30      1.96 o 
   3  -4   2       95.59       94.79      5.05 o 
   4  -4   2        0.54        0.20      1.57 o 
   5  -4   2        1.55        2.17      1.44 o 
   6  -4   2       82.61       74.60      5.18 o 
   7  -4   2       23.60       16.93      2.35 o 
   8  -4   2        9.02        8.52      1.88 o 
   9  -4   2       94.90      102.18      5.60 o 
  10  -4   2       35.54       28.98      3.32 o 
  11  -4   2        3.61        3.53      2.17 o 
 -10  -3   2        5.38       12.55      3.12 o 
  -9  -3   2       40.01       41.31      4.35 o 
  -8  -3   2       54.67       50.89      4.42 o 
  -7  -3   2       32.01       31.66      3.21 o 
  -6  -3   2      126.15      134.00      5.85 o 
  -5  -3   2        8.97        6.46      1.68 o 
  -4  -3   2       68.80       61.05      4.86 o 
  -3  -3   2      813.25      868.27     16.12 o 
  -2  -3   2     1191.00     1309.79     18.31 o 
  -1  -3   2      116.39      147.73      5.70 o 
   0  -3   2     1099.92     1014.85     25.45 o 
   1  -3   2       65.79       59.77      3.27 o 
   2  -3   2      190.75      182.19      5.82 o 
   3  -3   2     1332.58     1292.13     16.10 o 
   4  -3   2      132.08       98.67      5.12 o 
   5  -3   2       23.19       23.06      2.88 o 
   6  -3   2      701.25      665.12     15.55 o 
   7  -3   2      252.27      244.65      7.41 o 
   8  -3   2        0.18        1.56      1.33 o 
   9  -3   2       72.28       76.36      4.89 o 
  10  -3   2        0.35        3.61      1.92 o 
  11  -3   2        3.52        1.87      4.49 o 
 -10  -2   2       76.80       76.42      5.71 o 
  -9  -2   2       31.00       35.80      4.95 o 
  -8  -2   2       68.67       71.61      4.85 o 
  -7  -2   2       13.82        9.30      1.97 o 
  -6  -2   2       99.43      103.96      5.45 o 
  -5  -2   2      212.12      182.46      8.28 o 
  -4  -2   2       17.00       24.87      3.19 o 
  -3  -2   2     2049.06     2079.94     22.86 o 
  -2  -2   2      930.81      947.16     15.95 o 
  -1  -2   2     2307.76     2420.03     19.26 o 
   0  -2   2     1175.83     1182.56     11.54 o 
   1  -2   2     1401.94     1332.39     11.81 o 
   3  -2   2       33.36       24.40      2.28 o 
   4  -2   2       63.04       66.87      4.19 o 
   5  -2   2      198.43      149.60     16.65 o 
   6  -2   2      284.03      267.00     11.66 o 
   7  -2   2       76.09       62.46      3.01 o 
   8  -2   2        0.99        0.07      1.35 o 
   9  -2   2        0.39        1.58      1.69 o 
  10  -2   2        2.36        2.63      3.84 o 
  11  -2   2       10.41        9.18      2.37 o 
 -11  -1   2       27.23       29.72      6.03 o 
 -10  -1   2      116.68      139.13      7.23 o 
  -9  -1   2       16.37       15.84      3.45 o 
  -8  -1   2        9.40        8.42      2.00 o 
  -7  -1   2       15.57       22.02      4.53 o 
  -6  -1   2        0.49        1.26      1.96 o 
  -5  -1   2        2.19        0.72      0.96 o 
  -4  -1   2      158.51      133.59      4.24 o 
  -3  -1   2       52.16       45.80      3.18 o 
  -2  -1   2     1154.41     1103.02     31.44 o 
  -1  -1   2      144.89      150.93      2.32 o 
   1  -1   2      453.56      464.10      5.59 o 
   2  -1   2      735.59      757.65      9.30 o 
   3  -1   2       27.44       35.59      2.64 o 
   4  -1   2     1101.79     1048.23     15.62 o 
   5  -1   2       38.98       38.63      3.68 o 
   6  -1   2        8.75        5.22      1.81 o 
   7  -1   2        1.54        3.18      1.57 o 
   8  -1   2        5.64        6.91      2.43 o 
   9  -1   2        6.25        5.76      3.07 o 
  10  -1   2       40.04       43.19      4.20 o 
  11  -1   2       29.59       35.78      4.22 o 
 -11   0   2       62.40       68.21      5.36 o 
 -10   0   2      299.41      298.71     10.16 o 
  -9   0   2        2.58        2.78      1.77 o 
  -8   0   2        2.06        1.35      1.62 o 
  -7   0   2      113.00      112.23      4.99 o 
  -6   0   2       68.43       82.82      5.90 o 
  -5   0   2        8.83        9.90      1.51 o 
  -4   0   2     1347.42     1358.70     12.16 o 
  -3   0   2     1594.48     1687.98     11.34 o 
  -2   0   2      285.64      302.64      5.98 o 
   1   0   2       70.65       81.22      2.23 o 
   3   0   2      600.30      608.31     10.54 o 
   4   0   2       31.35       27.78      2.82 o 
   5   0   2      257.60      260.88      9.09 o 
   6   0   2       14.83        5.28      1.74 o 
   7   0   2       18.23       13.64      3.28 o 
   8   0   2       17.13       14.65      2.42 o 
   9   0   2        3.27        4.92      2.75 o 
  10   0   2       66.45       61.95      5.16 o 
 -12   1   2       34.48       31.25      3.93 o 
 -11   1   2       18.74       15.56      2.69 o 
 -10   1   2       87.58      100.56      5.96 o 
  -9   1   2        3.06        6.30      2.03 o 
  -8   1   2       94.84       95.77      5.08 o 
  -7   1   2      483.05      510.15      9.42 o 
  -6   1   2       95.29      105.65      3.25 o 
  -5   1   2       26.45       28.56      1.70 o 
  -4   1   2      101.02       99.61      2.49 o 
  -3   1   2        6.18        7.58      0.89 o 
  -2   1   2      203.20      226.01      2.77 o 
  -1   1   2      548.56      557.97      9.25 o 
   0   1   2      691.79      670.25      9.08 o 
   1   1   2     1836.11     1845.86     16.60 o 
   2   1   2      900.52      854.32     11.42 o 
   3   1   2       50.43       42.57      3.13 o 
   4   1   2      302.01      308.34      9.30 o 
   5   1   2       60.94       56.42      4.60 o 
   6   1   2      413.22      437.23     10.08 o 
   7   1   2       39.02       37.12      3.35 o 
   8   1   2        2.54        5.23      1.95 o 
   9   1   2        1.49        1.32      1.73 o 
  10   1   2        4.04        5.52      2.46 o 
 -12   2   2       14.87       21.41      3.49 o 
 -11   2   2       14.67       16.48      2.83 o 
 -10   2   2      194.46      188.34      7.75 o 
  -9   2   2      127.84      135.06      6.93 o 
  -8   2   2      375.06      399.33      7.66 o 
  -7   2   2     1760.54     1797.69     16.52 o 
  -6   2   2      435.40      449.94      6.30 o 
  -5   2   2     1094.20     1144.56      9.14 o 
  -4   2   2      564.55      546.58      5.65 o 
  -3   2   2        0.69        2.54      0.78 o 
  -2   2   2     2257.52     2251.59     10.33 o 
  -1   2   2     2407.09     2339.04     13.70 o 
   0   2   2     4224.98     4182.55     17.29 o 
   1   2   2      691.26      706.65     11.48 o 
   2   2   2     3432.36     3275.65     13.65 o 
   3   2   2       16.60       13.51      1.04 o 
   4   2   2      656.67      562.29     15.20 o 
   5   2   2      348.98      353.93     15.55 o 
   6   2   2       72.71       60.12      4.81 o 
   7   2   2        0.73       -0.03      3.39 o 
   8   2   2        0.73        1.08      1.72 o 
   9   2   2        9.40       12.67      5.01 o 
 -12   3   2      247.92      263.96     10.25 o 
 -11   3   2      176.62      176.86      7.91 o 
 -10   3   2      401.32      408.17     11.51 o 
  -9   3   2        3.37        4.43      1.21 o 
  -8   3   2      324.66      314.23      6.10 o 
  -7   3   2      293.78      330.28      7.02 o 
  -6   3   2      141.31      135.91      3.49 o 
  -5   3   2       63.78       48.57      2.30 o 
  -4   3   2        0.86        2.45      0.69 o 
  -3   3   2       38.39       49.56      1.77 o 
  -2   3   2      449.64      438.48      6.44 o 
  -1   3   2      796.04      810.28      8.64 o 
   0   3   2     3228.40     3107.32     17.64 o 
   1   3   2        0.25       -0.89      1.37 o 
   2   3   2       63.66       67.28      3.20 o 
   3   3   2      139.42      148.16      6.89 o 
   4   3   2      148.85      149.75      7.48 o 
   5   3   2       10.21        9.84      1.94 o 
   6   3   2      308.02      336.87      9.62 o 
   7   3   2       35.83       38.69      3.82 o 
   8   3   2        0.00       -0.86      1.67 o 
   9   3   2        2.71        2.63      1.85 o 
 -12   4   2      139.51      156.08     10.24 o 
 -11   4   2        0.08       -0.09      1.86 o 
 -10   4   2      139.10      153.99      6.85 o 
  -9   4   2       92.93       89.51      3.51 o 
  -8   4   2      136.60      141.60      4.13 o 
  -7   4   2      199.56      189.10      5.48 o 
  -6   4   2       20.29       18.97      1.50 o 
  -5   4   2        0.05        0.53      0.79 o 
  -4   4   2       16.06       19.31      1.63 o 
  -3   4   2      904.27      962.74     19.63 o 
  -2   4   2      133.18      169.57      4.57 o 
  -1   4   2       37.50       39.25      2.25 o 
   0   4   2      164.16      150.01      4.73 o 
   1   4   2        6.62        3.15      1.53 o 
   2   4   2      413.90      411.91     12.20 o 
   3   4   2      127.95      126.11      7.00 o 
   4   4   2      191.50      184.08      6.62 o 
   5   4   2      265.94      272.87      8.99 o 
   6   4   2      115.89      111.24      6.00 o 
   7   4   2        4.84        6.87      2.72 o 
   8   4   2       28.93       24.90      3.59 o 
 -12   5   2      429.28      433.79     15.31 o 
 -11   5   2      123.74      115.87      6.42 o 
 -10   5   2        0.06        2.43      1.67 o 
  -9   5   2        4.55        5.84      1.19 o 
  -8   5   2       70.78       67.40      2.98 o 
  -7   5   2      101.81      113.06      7.47 o 
  -6   5   2      473.94      439.33      7.33 o 
  -5   5   2       66.13       79.72      3.62 o 
  -4   5   2     5051.59     5767.85     43.36 o 
  -3   5   2      359.63      442.72      7.99 o 
  -2   5   2        9.13       18.65      2.45 o 
  -1   5   2     1711.75     1731.83     40.42 o 
   0   5   2       73.21       69.29      3.41 o 
   1   5   2      430.44      425.56      8.72 o 
   2   5   2      105.78      117.32      5.24 o 
   3   5   2      122.63      121.18      4.42 o 
   4   5   2      221.53      214.92      8.21 o 
   5   5   2        0.04        1.29      1.63 o 
   6   5   2       30.95       32.14      3.71 o 
   7   5   2        1.29        3.59      2.61 o 
 -12   6   2      125.53      133.21      7.28 o 
 -11   6   2       59.80       57.31      4.65 o 
 -10   6   2       21.92       31.01      3.78 o 
  -9   6   2       77.67       76.70      4.72 o 
  -8   6   2       24.50       26.69      2.34 o 
  -7   6   2       41.36       38.11      4.70 o 
  -6   6   2      193.53      176.30      6.38 o 
  -5   6   2        0.00        1.70      1.34 o 
  -4   6   2      492.92      536.80     12.01 o 
  -3   6   2       97.03       83.67      3.92 o 
  -2   6   2     1063.07     1210.92     14.20 o 
  -1   6   2       19.26       16.44      2.67 o 
   0   6   2       88.20       94.42      4.42 o 
   1   6   2       31.57       31.12      2.87 o 
   2   6   2      371.80      373.12     14.27 o 
   3   6   2       45.02       43.49      4.26 o 
   4   6   2      116.11      118.25      6.15 o 
   5   6   2      151.53      142.61      8.19 o 
   6   6   2        6.57        7.57      2.49 o 
   7   6   2        0.06        1.50      2.06 o 
 -12   7   2      101.77      100.44      5.29 o 
 -11   7   2      105.59      106.20      5.16 o 
 -10   7   2        9.66       12.47      2.21 o 
  -9   7   2       16.75       17.92      3.54 o 
  -8   7   2       98.61      101.35      5.15 o 
  -7   7   2      213.35      203.96      5.94 o 
  -6   7   2       27.42       28.81      2.88 o 
  -5   7   2       36.29       35.16      3.01 o 
  -4   7   2      291.97      318.13      8.81 o 
  -3   7   2       64.94       61.77      3.68 o 
  -2   7   2       74.45       62.21      7.57 o 
  -1   7   2      414.47      400.55      9.06 o 
   0   7   2        1.65        1.36      1.62 o 
   1   7   2      633.37      660.23     12.60 o 
   2   7   2      307.45      291.87      8.89 o 
   3   7   2      205.29      211.81      6.46 o 
   4   7   2       32.79       34.42      5.00 o 
   5   7   2        0.74        2.46      1.88 o 
   6   7   2        1.00        2.78      1.89 o 
 -12   8   2       47.78       48.76      4.62 o 
 -11   8   2      126.05      136.26      8.52 o 
 -10   8   2      361.53      350.10     21.42 o 
  -9   8   2       36.26       30.85      3.32 o 
  -8   8   2       91.27       83.21      6.96 o 
  -7   8   2        6.18        3.53      1.35 o 
  -6   8   2       15.13       10.97      1.72 o 
  -5   8   2       17.75       14.26      2.40 o 
  -4   8   2        0.00       -0.05      1.33 o 
  -3   8   2       21.81       21.44      4.25 o 
  -2   8   2        0.53        2.47      1.69 o 
  -1   8   2       47.80       41.47      3.36 o 
   0   8   2        1.22        1.39      1.64 o 
   1   8   2       12.09       23.39      3.35 o 
   2   8   2      291.89      275.54      9.23 o 
   3   8   2       20.51       22.27      2.50 o 
   4   8   2        4.32        1.67      2.87 o 
   5   8   2        3.00        5.13      3.53 o 
 -11   9   2      108.89      111.24      8.55 o 
 -10   9   2        1.53        3.47      3.09 o 
  -9   9   2       23.24       24.28      2.99 o 
  -8   9   2       23.96       30.08      2.77 o 
  -7   9   2      169.84      155.30      5.52 o 
  -6   9   2        6.09        7.01      1.68 o 
  -5   9   2       63.85       66.55      4.47 o 
  -4   9   2        1.61        1.25      1.87 o 
  -3   9   2       74.49       72.60      4.38 o 
  -2   9   2       66.48       53.52      9.23 o 
  -1   9   2      195.99      191.80      7.37 o 
   0   9   2      846.49      870.90     15.76 o 
   1   9   2      685.48      732.45     16.79 o 
   2   9   2      242.25      225.38      8.81 o 
   3   9   2       54.85       56.78      3.94 o 
 -11  10   2       39.13       44.34      4.41 o 
 -10  10   2      168.14      150.98      9.07 o 
  -9  10   2      164.92      158.38     10.35 o 
  -8  10   2      353.36      336.43      8.67 o 
  -7  10   2      291.06      257.34      7.69 o 
  -6  10   2      222.96      196.78      6.73 o 
  -5  10   2        3.47        4.28      1.99 o 
  -4  10   2        1.03        0.29      1.27 o 
  -3  10   2        3.12        2.10      1.55 o 
  -2  10   2        0.04        0.58      2.53 o 
  -1  10   2      225.80      223.86      8.39 o 
   0  10   2      123.95      136.05      6.77 o 
   1  10   2        2.49        5.12      2.32 o 
   2  10   2      136.78      128.09      7.08 o 
 -10  11   2       28.16       22.09      3.30 o 
  -9  11   2        4.59        9.85      2.72 o 
  -8  11   2       55.55       48.19      3.69 o 
  -7  11   2       24.83       27.29      3.76 o 
  -6  11   2        0.93        1.71      2.70 o 
  -5  11   2       28.14       24.14      3.30 o 
  -4  11   2        5.08        3.32      2.03 o 
  -3  11   2        0.13        0.79      2.92 o 
  -2  11   2        4.86        5.80      2.50 o 
  -1  11   2       14.41        8.29      3.47 o 
   0  11   2       15.01       16.55      4.99 o 
  -8  12   2        0.30       -0.12      2.06 o 
  -7  12   2        0.07        2.75      1.61 o 
  -6  12   2      117.19      133.04      7.33 o 
  -5  12   2      157.65      168.66      9.43 o 
  -4  12   2        0.32       -0.11      3.46 o 
  -3  12   2       36.08       37.27      6.34 o 
   4 -13   3        0.01        5.30      3.39 o 
   0 -12   3       30.04       26.89      5.94 o 
   1 -12   3        7.13        8.49      4.29 o 
   2 -12   3        7.36        8.69      3.36 o 
   3 -12   3      189.51      199.55     13.08 o 
   4 -12   3       42.57       44.13      7.03 o 
   5 -12   3        0.03        1.90      2.48 o 
   6 -12   3       24.82       36.21      4.17 o 
   7 -12   3       45.19       49.61     10.78 o 
   8 -12   3        1.41        3.92      2.06 o 
  -2 -11   3        0.60        2.70      3.85 o 
  -1 -11   3       50.47       67.63      8.24 o 
   0 -11   3      134.47      157.75     11.56 o 
   1 -11   3       93.42      102.00      9.37 o 
   2 -11   3       28.02       39.42      5.98 o 
   3 -11   3       22.29       24.98      4.90 o 
   4 -11   3       36.19       36.08      5.89 o 
   5 -11   3       66.48       85.61      5.82 o 
   6 -11   3      110.58      113.88      6.65 o 
   7 -11   3        2.99        9.02      2.67 o 
   8 -11   3       47.43       51.05      4.86 o 
   9 -11   3        9.77       11.25      2.90 o 
  -4 -10   3       46.88       51.79      7.25 o 
  -3 -10   3       19.40       23.78      5.29 o 
  -2 -10   3       38.27       38.38      6.10 o 
  -1 -10   3       58.33       49.07      6.73 o 
   0 -10   3      342.82      362.75     16.40 o 
   1 -10   3      102.22      119.22      9.34 o 
   2 -10   3     1129.33     1131.82     27.12 o 
   3 -10   3     2574.38     2664.51     41.45 o 
   4 -10   3     1014.92     1047.94     25.79 o 
   5 -10   3      367.65      378.25     11.58 o 
   6 -10   3      264.51      287.51     15.36 o 
   7 -10   3        0.29        1.06      3.12 o 
   8 -10   3       11.94       10.46      2.61 o 
   9 -10   3        8.41        7.76      2.57 o 
  10 -10   3        0.35        4.21      2.46 o 
  -5  -9   3       41.71       41.71      6.52 o 
  -4  -9   3        3.56        1.48      2.66 o 
  -3  -9   3        8.01        1.59      2.61 o 
  -2  -9   3        0.75       -1.63      3.27 o 
  -1  -9   3      136.55      132.95      9.75 o 
   0  -9   3      306.45      332.48     14.70 o 
   1  -9   3      496.03      495.55     17.54 o 
   2  -9   3       47.89       51.32      3.27 o 
   3  -9   3       18.91       21.24      2.85 o 
   4  -9   3      595.24      631.14     18.87 o 
   5  -9   3       89.32      102.82      5.64 o 
   6  -9   3      400.83      400.92     13.24 o 
   7  -9   3      130.25      134.30      6.66 o 
   8  -9   3       63.35       64.92      4.92 o 
   9  -9   3       20.94       20.50      5.09 o 
  10  -9   3       17.26       20.24      3.23 o 
  11  -9   3        2.39        5.93      2.33 o 
  -6  -8   3       48.25       36.78      6.03 o 
  -5  -8   3        7.50        8.40      3.63 o 
  -4  -8   3        2.83        2.15      1.73 o 
  -3  -8   3       13.83       17.87      4.40 o 
  -2  -8   3       64.74       66.96      3.83 o 
  -1  -8   3      232.33      224.66      6.27 o 
   0  -8   3      425.60      421.85      7.92 o 
   1  -8   3       18.75       20.79      1.43 o 
   2  -8   3      271.63      287.90      7.84 o 
   3  -8   3     1189.29     1145.80     32.33 o 
   4  -8   3      207.03      216.73      7.51 o 
   5  -8   3      878.08      847.96     14.97 o 
   6  -8   3      766.00      780.34     14.60 o 
   7  -8   3        8.92        2.75      2.79 o 
   8  -8   3       10.91       11.05      2.38 o 
   9  -8   3       71.18       61.98      6.69 o 
  10  -8   3       39.30       45.16      5.37 o 
  11  -8   3       30.32       30.67      3.92 o 
  -7  -7   3        0.53        3.73      2.65 o 
  -6  -7   3        0.02       -0.09      2.57 o 
  -5  -7   3        7.33        8.06      3.26 o 
  -4  -7   3       25.14       27.99      4.67 o 
  -3  -7   3        0.01       -2.84      2.85 o 
  -2  -7   3      106.68      116.92      4.69 o 
  -1  -7   3      179.16      161.95      4.95 o 
   0  -7   3      269.66      249.31      5.55 o 
   1  -7   3      115.96      120.84      2.88 o 
   2  -7   3      122.29       95.83      4.73 o 
   3  -7   3      116.68      117.26      7.28 o 
   4  -7   3       77.54       64.20      5.55 o 
   5  -7   3        0.59       -0.51      1.34 o 
   6  -7   3       31.16       29.17      3.69 o 
   7  -7   3        0.70       -1.76      1.75 o 
   8  -7   3       65.69       71.55      4.78 o 
   9  -7   3       93.50       74.34      5.16 o 
  10  -7   3       27.08       30.51      7.82 o 
  11  -7   3       25.16       26.05      3.68 o 
  -8  -6   3        7.59        7.80      3.10 o 
  -7  -6   3       33.66       27.34      5.01 o 
  -6  -6   3       49.88       49.30      6.19 o 
  -5  -6   3       10.03        6.37      2.78 o 
  -4  -6   3       46.41       42.98      5.22 o 
  -3  -6   3       29.35       32.11      1.83 o 
  -2  -6   3       39.01       32.41      4.50 o 
  -1  -6   3       24.17       22.70      1.80 o 
   0  -6   3      117.17      113.47      3.28 o 
   1  -6   3       87.07       93.48      3.12 o 
   2  -6   3      336.32      336.33      8.68 o 
   3  -6   3      327.25      314.87     10.84 o 
   4  -6   3      338.56      352.54     11.37 o 
   5  -6   3        8.14       12.34      2.90 o 
   6  -6   3       43.69       50.78      3.61 o 
   7  -6   3       33.11       38.94      3.33 o 
   8  -6   3      569.68      603.33     14.47 o 
   9  -6   3        0.13        1.08      3.93 o 
  10  -6   3       19.31       18.04      2.94 o 
  11  -6   3       28.80       22.23      3.29 o 
  -9  -5   3       81.09       72.21      5.81 o 
  -8  -5   3       82.95       78.68      5.72 o 
  -7  -5   3        6.30        7.24      2.23 o 
  -6  -5   3       66.29       67.59      4.72 o 
  -5  -5   3       37.84       53.98      5.65 o 
  -4  -5   3        1.00        4.10      2.48 o 
  -3  -5   3      426.30      430.17     34.51 o 
  -2  -5   3       94.03      101.62      6.44 o 
  -1  -5   3       70.84       93.99      5.90 o 
   0  -5   3       49.00       43.41      1.75 o 
   1  -5   3      343.62      343.12      6.43 o 
   2  -5   3      799.87      886.30     15.92 o 
   3  -5   3        9.18        7.14      2.13 o 
   4  -5   3        3.56        1.95      1.55 o 
   5  -5   3      101.01       84.01      5.69 o 
   6  -5   3        9.68       10.14      2.76 o 
   7  -5   3        5.42        7.59      2.01 o 
   8  -5   3      469.16      471.19     11.35 o 
   9  -5   3       22.23       22.24      2.93 o 
  10  -5   3       29.79       23.35      3.73 o 
  11  -5   3       21.94       20.27      3.31 o 
  -9  -4   3      141.76      139.43      7.68 o 
  -8  -4   3        1.23        0.62      1.65 o 
  -7  -4   3       22.94       24.45      3.12 o 
  -6  -4   3       42.32       37.30      3.46 o 
  -5  -4   3        1.45        2.95      1.68 o 
  -4  -4   3       12.17       17.60      2.78 o 
  -3  -4   3       96.87       76.28      4.11 o 
  -2  -4   3     4418.17     5060.87     39.92 o 
  -1  -4   3      498.12      545.02     12.23 o 
   0  -4   3       22.70       23.46      4.34 o 
   1  -4   3      863.11      864.00     14.12 o 
   2  -4   3      144.63      125.04      5.43 o 
   3  -4   3       29.77       19.59      2.64 o 
   4  -4   3       92.50       91.44      5.23 o 
   5  -4   3      627.22      653.74     14.69 o 
   6  -4   3      109.40      109.49      6.57 o 
   7  -4   3       65.44       64.58      4.08 o 
   8  -4   3       74.43       80.88      4.88 o 
   9  -4   3       85.16       76.91      5.06 o 
  10  -4   3        2.94        8.40      2.26 o 
  11  -4   3       40.48       37.96      4.21 o 
 -10  -3   3      344.29      356.38     12.33 o 
  -9  -3   3       60.68       57.50      8.11 o 
  -8  -3   3      142.17      140.41      6.78 o 
  -7  -3   3       45.52       52.25      4.05 o 
  -6  -3   3      317.50      308.54      8.68 o 
  -5  -3   3        9.25        9.50      2.71 o 
  -4  -3   3      161.91      149.77      7.50 o 
  -3  -3   3      156.41      179.65     11.89 o 
  -2  -3   3        0.36        1.25      0.70 o 
  -1  -3   3      698.60      758.76     12.58 o 
   0  -3   3      347.05      367.98      7.94 o 
   1  -3   3      264.83      306.31      7.21 o 
   2  -3   3     7507.33     7616.10     35.89 o 
   3  -3   3       27.89       34.49      2.97 o 
   4  -3   3       21.70       18.14      2.38 o 
   5  -3   3       35.14       42.95      3.89 o 
   6  -3   3      352.09      346.62     11.31 o 
   7  -3   3        1.98        2.07      1.37 o 
   8  -3   3       91.87       92.30      5.97 o 
   9  -3   3        0.95       -1.18      1.72 o 
  10  -3   3       57.60       50.76      9.35 o 
  11  -3   3       62.05       46.34      7.18 o 
 -11  -2   3       17.93       24.86      3.63 o 
 -10  -2   3       17.76       15.80      3.08 o 
  -9  -2   3      371.37      377.66     11.36 o 
  -8  -2   3       20.52       20.23      3.64 o 
  -7  -2   3       63.35       51.81      3.87 o 
  -6  -2   3       65.88       70.01      4.05 o 
  -5  -2   3        2.08        2.20      1.58 o 
  -4  -2   3       31.25       34.54      2.51 o 
  -3  -2   3        0.55        1.84      0.58 o 
  -2  -2   3      962.04      957.42      8.24 o 
  -1  -2   3     1369.75     1368.33     14.27 o 
   0  -2   3      836.73      775.31      9.23 o 
   1  -2   3     1449.40     1344.94     11.94 o 
   2  -2   3    24358.14    23577.63     55.45 o 
   3  -2   3     1675.03     1585.06     16.90 o 
   4  -2   3     3596.07     3490.01     28.79 o 
   5  -2   3      700.59      675.91     14.20 o 
   6  -2   3        0.17        3.52      2.05 o 
   7  -2   3       12.84       15.90      2.34 o 
   8  -2   3        2.34        2.83      2.15 o 
   9  -2   3       42.81       39.83      3.73 o 
  10  -2   3        9.39        7.45      2.73 o 
  11  -2   3        3.73        1.78      1.81 o 
 -11  -1   3       52.05       47.70      4.67 o 
 -10  -1   3      236.38      263.37      9.75 o 
  -9  -1   3        9.84       13.30      2.81 o 
  -8  -1   3        0.82        0.72      1.51 o 
  -7  -1   3        0.46        0.64      1.29 o 
  -6  -1   3      649.30      677.31     16.85 o 
  -5  -1   3      192.49      205.31      5.71 o 
  -4  -1   3       53.65       57.99      2.76 o 
  -3  -1   3        6.52        8.80      1.09 o 
  -2  -1   3      984.00      981.25     14.66 o 
  -1  -1   3     2097.58     2185.37     19.48 o 
   0  -1   3     1921.19     1925.51      8.66 o 
   1  -1   3      626.90      594.02      6.72 o 
   2  -1   3    18869.94    18588.95     45.74 o 
   3  -1   3     1536.79     1545.86     16.36 o 
   4  -1   3        0.62        1.03      1.22 o 
   5  -1   3      119.70       99.94      5.59 o 
   6  -1   3      197.36      218.60      9.15 o 
   7  -1   3        2.35        1.48      1.24 o 
   8  -1   3        0.00        2.00      1.64 o 
   9  -1   3        0.00        1.33      1.73 o 
  10  -1   3        0.02        3.35      2.28 o 
  11  -1   3        0.68        2.75      2.24 o 
 -11   0   3       27.87       43.15      4.44 o 
 -10   0   3      120.72      110.65      4.75 o 
  -9   0   3       16.27       17.20      2.54 o 
  -8   0   3      276.86      296.64     12.16 o 
  -7   0   3       11.55       14.13      2.98 o 
  -6   0   3     4166.90     4297.23     26.96 o 
  -5   0   3      594.23      599.55      9.04 o 
  -4   0   3       13.35       13.81      1.31 o 
  -3   0   3      772.57      800.33     14.32 o 
  -2   0   3      309.93      315.35      3.49 o 
  -1   0   3       68.03       73.90      2.18 o 
   0   0   3      325.97      337.82      4.48 o 
   1   0   3      148.66      140.76      2.90 o 
   2   0   3     1195.30     1169.85     11.85 o 
   3   0   3       12.02       16.37      1.95 o 
   4   0   3      357.36      329.36      9.11 o 
   5   0   3      496.62      448.58     11.91 o 
   6   0   3      362.68      336.28     11.38 o 
   7   0   3        4.95        2.90      1.55 o 
   8   0   3       20.95       29.02      3.26 o 
   9   0   3        1.85        4.35      1.86 o 
  10   0   3        0.45        2.81      1.89 o 
 -12   1   3        3.65        4.27      3.03 o 
 -11   1   3       27.36       27.02      3.57 o 
 -10   1   3      257.04      279.97      7.02 o 
  -9   1   3      403.58      407.00     10.62 o 
  -8   1   3       58.50       58.58      4.13 o 
  -7   1   3        9.65       14.10      1.92 o 
  -6   1   3     1082.97     1123.53     10.34 o 
  -5   1   3      439.67      475.09      6.07 o 
  -4   1   3       25.90       18.47      1.16 o 
  -3   1   3     2695.23     2779.19     21.62 o 
  -2   1   3     2164.89     2232.89     31.29 o 
  -1   1   3     1962.95     2065.24     12.91 o 
   0   1   3      389.46      434.61      3.43 o 
   1   1   3     4212.73     4335.06     67.66 o 
   2   1   3     2092.97     2116.91     12.07 o 
   3   1   3       41.95       22.40      2.35 o 
   4   1   3     2930.03     2789.75     27.73 o 
   5   1   3        1.40        9.61      2.40 o 
   6   1   3       23.49       39.00      3.28 o 
   7   1   3       23.56       23.42      3.05 o 
   8   1   3        0.63        0.04      1.72 o 
   9   1   3        0.30       -0.71      1.79 o 
  10   1   3       11.04       15.00      3.07 o 
 -12   2   3        9.86        6.87      2.09 o 
 -11   2   3       44.56       43.88      4.27 o 
 -10   2   3      100.06      101.50      4.19 o 
  -9   2   3      115.87      119.72      5.68 o 
  -8   2   3       80.77       89.70      6.90 o 
  -7   2   3       14.06       14.20      1.80 o 
  -6   2   3      132.44      161.04      3.85 o 
  -5   2   3      182.82      219.38      4.06 o 
  -4   2   3      315.10      320.32      4.29 o 
  -3   2   3      191.76      202.23      3.39 o 
  -2   2   3     1666.04     1641.76     11.48 o 
  -1   2   3       56.61       43.79      2.21 o 
   0   2   3      248.16      264.77      5.04 o 
   1   2   3      104.40      100.55      2.79 o 
   2   2   3     1985.29     1996.94     12.33 o 
   3   2   3        5.47        7.93      2.22 o 
   4   2   3        7.61        9.59      1.11 o 
   5   2   3       28.76       26.19      1.58 o 
   6   2   3        5.66        5.82      2.38 o 
   7   2   3        0.04       -1.72      1.67 o 
   8   2   3       21.29       19.37      3.22 o 
   9   2   3        3.55        0.34      1.92 o 
 -12   3   3        3.56        5.59      2.86 o 
 -11   3   3       30.96       35.69      3.81 o 
 -10   3   3       42.43       49.70      4.09 o 
  -9   3   3      171.95      169.57      6.56 o 
  -8   3   3       21.72       21.12      2.70 o 
  -7   3   3       15.56       12.65      1.43 o 
  -6   3   3       35.43       35.84      2.21 o 
  -5   3   3      930.45     1043.10      8.91 o 
  -4   3   3       42.58       58.27      2.02 o 
  -3   3   3     1663.50     1682.37     16.64 o 
  -2   3   3      637.38      685.34     14.29 o 
  -1   3   3       43.69       43.68      2.24 o 
   0   3   3      269.01      242.00      4.29 o 
   1   3   3      207.90      194.65      5.18 o 
   2   3   3      455.69      410.45      7.48 o 
   3   3   3       38.27       29.15      3.23 o 
   4   3   3      225.97      225.28      6.88 o 
   5   3   3        1.46        2.10      1.44 o 
   6   3   3      363.21      367.16     10.14 o 
   7   3   3        6.41        4.73      1.85 o 
   8   3   3        0.29       -2.14      1.94 o 
   9   3   3        6.40        8.08      2.40 o 
 -12   4   3        0.90        2.83      2.14 o 
 -11   4   3       25.18       26.26      3.30 o 
 -10   4   3        8.79       12.48      2.51 o 
  -9   4   3       32.58       34.40      3.95 o 
  -8   4   3      135.50      122.11      4.93 o 
  -7   4   3       59.33       58.79      2.62 o 
  -6   4   3       12.46       18.05      1.49 o 
  -5   4   3       13.15       21.33      1.29 o 
  -4   4   3     1397.72     1499.60     12.89 o 
  -3   4   3      313.46      330.79      6.75 o 
  -2   4   3     5149.83     5617.91     87.97 o 
  -1   4   3      562.75      542.81      8.46 o 
   0   4   3      463.64      431.92      6.36 o 
   1   4   3        2.22        0.94      0.91 o 
   2   4   3      204.37      166.79      6.33 o 
   3   4   3      419.09      400.34      9.36 o 
   4   4   3        4.00        1.05      1.30 o 
   5   4   3       16.19       15.79      2.35 o 
   6   4   3       28.09       25.57      3.13 o 
   7   4   3       35.49       37.53      6.27 o 
   8   4   3        0.78       -0.72      1.73 o 
 -12   5   3      149.00      143.42     13.52 o 
 -11   5   3       23.43       29.03      3.59 o 
 -10   5   3      214.75      219.15      7.95 o 
  -9   5   3       57.95       59.96      4.00 o 
  -8   5   3       55.31       54.80      5.68 o 
  -7   5   3       99.97       97.57      7.01 o 
  -6   5   3       22.31       32.39      2.13 o 
  -5   5   3        0.60        0.86      0.99 o 
  -4   5   3      134.26      155.56      7.25 o 
  -3   5   3      889.71      914.26     16.91 o 
  -2   5   3       50.12       50.34      3.61 o 
  -1   5   3      104.84      108.71      4.25 o 
   0   5   3      590.11      607.69     18.15 o 
   1   5   3        6.75        1.39      1.31 o 
   2   5   3      656.85      614.23     11.73 o 
   3   5   3      125.57      122.48      5.51 o 
   4   5   3        3.38        1.07      2.37 o 
   5   5   3       12.24       12.07      2.53 o 
   6   5   3      116.06      126.61      6.75 o 
   7   5   3        0.42        1.04      2.05 o 
 -12   6   3      269.08      263.85      9.89 o 
 -11   6   3      219.03      225.23      8.58 o 
 -10   6   3     1334.06     1311.71     19.49 o 
  -9   6   3       53.67       62.94      4.16 o 
  -8   6   3       41.05       40.79      4.07 o 
  -7   6   3      180.86      184.55      6.80 o 
  -6   6   3        4.68        3.33      1.61 o 
  -5   6   3      251.00      242.58      7.76 o 
  -4   6   3      455.21      441.07      9.14 o 
  -3   6   3        5.16        5.97      1.62 o 
  -2   6   3       41.75       53.19      3.33 o 
  -1   6   3      136.08      135.70      5.17 o 
   0   6   3      179.61      192.55      6.34 o 
   1   6   3      201.95      206.06      6.89 o 
   2   6   3      635.58      609.60     10.11 o 
   3   6   3       70.40       58.44      3.53 o 
   4   6   3       21.34       16.16      2.60 o 
   5   6   3       23.59       22.62      3.19 o 
   6   6   3       25.80       22.80      3.28 o 
 -12   7   3        1.82        2.27      2.24 o 
 -11   7   3       77.80       84.82      4.64 o 
 -10   7   3       81.71       93.29      5.69 o 
  -9   7   3       31.38       34.11      3.21 o 
  -8   7   3       91.95       92.60      4.10 o 
  -7   7   3       28.62       25.20      4.02 o 
  -6   7   3      175.61      167.39      6.56 o 
  -5   7   3      193.98      173.25      6.45 o 
  -4   7   3        6.44        8.52      1.75 o 
  -3   7   3       17.85       23.33      2.40 o 
  -2   7   3       76.02       72.77      4.12 o 
  -1   7   3        7.02        7.80      1.83 o 
   0   7   3      398.73      423.86     10.01 o 
   1   7   3        0.08        2.68      1.90 o 
   2   7   3     1543.38     1552.32     20.76 o 
   3   7   3      104.86      116.07      4.94 o 
   4   7   3        0.20       -0.42      2.29 o 
   5   7   3       19.42       16.04      3.00 o 
 -12   8   3       24.59       12.30      4.65 o 
 -11   8   3      305.38      299.56     20.05 o 
 -10   8   3      239.48      245.29      8.75 o 
  -9   8   3      126.79      133.86      6.20 o 
  -8   8   3      175.52      183.00      5.94 o 
  -7   8   3        7.21       10.83      1.72 o 
  -6   8   3        3.71        2.46      1.33 o 
  -5   8   3       10.40        9.71      2.20 o 
  -4   8   3       23.32       16.67      2.53 o 
  -3   8   3       16.01       18.01      5.81 o 
  -2   8   3        2.95        0.91      1.56 o 
  -1   8   3       71.51       59.16      4.09 o 
   0   8   3       10.87       11.29      2.09 o 
   1   8   3      558.83      563.56     12.87 o 
   2   8   3       11.04       14.22      2.93 o 
   3   8   3       30.58       31.84      3.04 o 
   4   8   3       56.99       57.23      4.77 o 
 -11   9   3        0.00        5.29      2.24 o 
 -10   9   3      163.13      174.58      7.67 o 
  -9   9   3      182.97      180.06      7.54 o 
  -8   9   3      718.16      676.23     11.71 o 
  -7   9   3      169.62      153.48      5.50 o 
  -6   9   3       39.25       30.92      2.57 o 
  -5   9   3        7.59        5.64      2.03 o 
  -4   9   3      277.63      267.78     10.69 o 
  -3   9   3       21.39       23.08      2.78 o 
  -2   9   3      183.40      174.72      7.06 o 
  -1   9   3        0.53       -0.47      3.11 o 
   0   9   3      142.80      143.29      6.75 o 
   1   9   3       80.74       98.32      6.04 o 
   2   9   3       87.61       97.70      6.53 o 
   3   9   3        9.72       12.30      2.26 o 
 -10  10   3        7.01       14.88      2.77 o 
  -9  10   3        5.56        8.74      1.97 o 
  -8  10   3       14.08       20.05      2.55 o 
  -7  10   3       25.21       31.08      2.86 o 
  -6  10   3      253.84      232.06     14.85 o 
  -5  10   3      198.31      163.96      7.39 o 
  -4  10   3       81.59       82.92     13.91 o 
  -3  10   3        0.27        0.78      2.20 o 
  -2  10   3        1.77        2.29      2.38 o 
  -1  10   3        5.82        7.91      2.27 o 
   0  10   3        5.71        7.08      2.29 o 
   1  10   3       33.06       31.02      3.65 o 
  -9  11   3       22.14       21.72      2.75 o 
  -8  11   3       34.70       21.60      2.64 o 
  -7  11   3       27.81       25.70      2.73 o 
  -6  11   3        0.77        1.95      2.07 o 
  -5  11   3        9.92        8.46      2.51 o 
  -4  11   3      117.06       96.41      4.83 o 
  -3  11   3       15.78       15.94      5.18 o 
  -2  11   3       44.30       39.70      4.07 o 
  -1  11   3        2.58        0.92      1.96 o 
  -7  12   3       21.86       19.07      2.69 o 
  -6  12   3       88.50       89.28      6.16 o 
  -5  12   3       26.36       16.67      3.11 o 
  -4  12   3        7.11        6.61      1.86 o 
   0 -12   4        9.68       16.22      4.84 o 
   1 -12   4       80.56       87.27      9.33 o 
   2 -12   4      123.60      136.97     10.96 o 
   3 -12   4        9.89       11.83      4.47 o 
   4 -12   4       26.37       31.19      6.08 o 
   5 -12   4       15.86       15.81      3.28 o 
   6 -12   4       29.80       26.62      4.05 o 
   7 -12   4       36.46       30.85      8.84 o 
   8 -12   4        6.74        8.20      4.24 o 
  -2 -11   4        7.64       11.56      4.40 o 
  -1 -11   4       21.46       28.98      5.38 o 
   0 -11   4        3.53        2.63      3.09 o 
   1 -11   4      111.60      115.61      9.63 o 
   2 -11   4       57.97       78.22      8.02 o 
   3 -11   4       10.61       15.11      4.22 o 
   4 -11   4       23.71       25.10      4.92 o 
   5 -11   4        1.91        0.13      4.47 o 
   6 -11   4       19.91       21.52      3.33 o 
   7 -11   4      103.58      115.27      6.96 o 
   8 -11   4       27.63       27.28      5.87 o 
   9 -11   4       30.72       29.57      3.94 o 
  -4 -10   4       33.00       24.36      5.44 o 
  -3 -10   4       66.00       79.56      8.64 o 
  -2 -10   4       47.24       49.06      6.89 o 
  -1 -10   4       10.25       11.94      3.90 o 
   0 -10   4       17.96       17.90      4.89 o 
   1 -10   4       71.65       66.80      6.81 o 
   2 -10   4       87.55       87.11      7.77 o 
   3 -10   4       60.81       66.19      7.66 o 
   4 -10   4       80.75       89.48      8.45 o 
   5 -10   4       59.43       77.80      5.57 o 
   6 -10   4       98.62       92.72      5.80 o 
   7 -10   4      147.76      144.93      7.33 o 
   8 -10   4        2.75        0.58      2.01 o 
   9 -10   4        8.22        5.40      2.19 o 
  10 -10   4       10.37        9.38      2.86 o 
  -5  -9   4       49.10       49.65      6.97 o 
  -4  -9   4      283.17      248.73      9.99 o 
  -3  -9   4       21.39       23.49      5.10 o 
  -2  -9   4       40.61       36.75      5.63 o 
  -1  -9   4       99.87      108.15      8.80 o 
   0  -9   4       21.26       20.01      4.07 o 
   1  -9   4        2.80       -0.10      2.66 o 
   2  -9   4      458.83      489.10     16.76 o 
   3  -9   4       49.96       53.23      6.01 o 
   4  -9   4       79.23       77.07      4.89 o 
   5  -9   4      132.78      136.06      9.83 o 
   6  -9   4       29.83       32.95      3.45 o 
   7  -9   4       61.89       51.36      4.28 o 
   8  -9   4       73.88       78.47      5.43 o 
   9  -9   4        7.12        9.68      2.49 o 
  10  -9   4       16.79       15.52      3.09 o 
  -6  -8   4       16.50       11.78      3.72 o 
  -5  -8   4        0.55        1.10      2.41 o 
  -4  -8   4        2.83        4.19      2.23 o 
  -3  -8   4       71.82       55.78      6.34 o 
  -2  -8   4        0.71        9.98      3.76 o 
  -1  -8   4        7.94        4.33      3.01 o 
   0  -8   4        8.23        6.92      2.84 o 
   1  -8   4       32.73       31.89      2.15 o 
   2  -8   4       15.26        7.93      2.83 o 
   3  -8   4      895.58      945.98     21.19 o 
   4  -8   4      200.03      215.68      8.97 o 
   5  -8   4      196.31      195.87     14.34 o 
   6  -8   4        0.22       -0.98      1.71 o 
   7  -8   4        7.38       11.25      2.39 o 
   8  -8   4      245.60      250.01      9.13 o 
   9  -8   4        1.35        2.75      1.92 o 
  10  -8   4       67.57       63.66      5.15 o 
  11  -8   4        6.85        7.81      2.59 o 
  -7  -7   4        1.26       -0.85      3.06 o 
  -6  -7   4       15.26       11.86      3.82 o 
  -5  -7   4      117.64       92.31      8.15 o 
  -4  -7   4      327.90      288.51     13.47 o 
  -3  -7   4       74.21       67.45      6.52 o 
  -2  -7   4       20.77       15.03      3.81 o 
  -1  -7   4      127.58      138.35      6.56 o 
   0  -7   4        4.22        5.83      0.70 o 
   1  -7   4       99.02      112.46      3.46 o 
   2  -7   4       52.42       51.28      4.86 o 
   3  -7   4      195.74      183.27      8.70 o 
   4  -7   4      447.87      457.15     13.93 o 
   5  -7   4        8.03        8.79      1.96 o 
   6  -7   4       24.88       23.40      2.83 o 
   7  -7   4      229.69      226.52      8.00 o 
   8  -7   4        0.30        1.86      1.68 o 
   9  -7   4       10.63       13.64      2.49 o 
  10  -7   4       26.58       31.61      3.75 o 
  11  -7   4        7.07       10.87      2.75 o 
  -8  -6   4       93.76       84.36      8.71 o 
  -7  -6   4       83.01       66.39      7.25 o 
  -6  -6   4        0.58        0.81      2.36 o 
  -5  -6   4      116.01      105.78      8.29 o 
  -4  -6   4       25.76       21.57      3.88 o 
  -3  -6   4      139.66      134.67      4.03 o 
  -2  -6   4      172.56      192.65      9.65 o 
  -1  -6   4      244.82      312.52     11.72 o 
   0  -6   4     2098.09     2084.04     19.98 o 
   1  -6   4       93.07      104.09      6.07 o 
   2  -6   4      496.82      485.41     12.93 o 
   3  -6   4        1.77       11.48      2.45 o 
   4  -6   4      386.45      354.98     11.44 o 
   5  -6   4        7.71       12.43      2.51 o 
   6  -6   4       18.37       15.68      2.24 o 
   7  -6   4       13.51       10.33      1.98 o 
   8  -6   4       30.83       36.54      3.67 o 
   9  -6   4        8.17        5.47      1.43 o 
  10  -6   4       36.95       31.22      3.73 o 
  11  -6   4       48.82       48.55      4.70 o 
  -9  -5   4        8.82        4.56      2.37 o 
  -8  -5   4       36.92       46.39      4.66 o 
  -7  -5   4       60.01       48.23      4.23 o 
  -6  -5   4       26.44       13.21      2.78 o 
  -5  -5   4        6.11        2.50      2.39 o 
  -4  -5   4       65.39       50.14      5.72 o 
  -3  -5   4       17.82       16.62      1.33 o 
  -2  -5   4        0.25       10.01      3.28 o 
  -1  -5   4       32.61       43.36      4.19 o 
   0  -5   4      521.47      652.90     13.99 o 
   1  -5   4     1244.26     1345.20     19.38 o 
   2  -5   4        8.83        3.33      1.91 o 
   3  -5   4      469.73      461.25     11.74 o 
   4  -5   4       42.40       27.47      3.75 o 
   5  -5   4       56.45       52.57      4.69 o 
   6  -5   4      335.21      343.57      8.73 o 
   7  -5   4       89.53       90.45      5.46 o 
   8  -5   4       44.25       36.74      3.51 o 
   9  -5   4        5.85        9.57      2.29 o 
  10  -5   4       13.32       16.99      4.56 o 
  11  -5   4       26.98       23.83      3.46 o 
  -9  -4   4       22.59       24.81      3.63 o 
  -8  -4   4       40.15       44.38      4.30 o 
  -7  -4   4       58.45       61.41      7.87 o 
  -6  -4   4        0.06       -0.56      1.51 o 
  -5  -4   4       26.36       22.35      2.56 o 
  -4  -4   4      135.16      138.15      7.88 o 
  -3  -4   4      731.43      768.15     11.74 o 
  -2  -4   4       38.99       39.67      3.81 o 
  -1  -4   4     1895.21     2202.55     24.26 o 
   0  -4   4     2432.03     2660.36     24.78 o 
   1  -4   4      424.41      441.02      9.92 o 
   2  -4   4      693.79      713.66     12.47 o 
   3  -4   4      127.54      121.21      5.61 o 
   4  -4   4      158.99      117.44     14.65 o 
   5  -4   4      284.76      240.36      9.05 o 
   6  -4   4       27.66       27.28      3.52 o 
   7  -4   4       90.52       94.99      4.93 o 
   8  -4   4       75.41       73.49      4.66 o 
   9  -4   4        0.07       -1.05      1.55 o 
  10  -4   4       35.34       28.01      3.43 o 
  11  -4   4       30.87       28.86      3.75 o 
 -10  -3   4       36.34       39.69      4.49 o 
  -9  -3   4       49.63       49.74      4.48 o 
  -8  -3   4       23.40       31.48      3.58 o 
  -7  -3   4      174.59      174.07      6.93 o 
  -6  -3   4        0.19        1.99      1.45 o 
  -5  -3   4       98.97      100.49      6.72 o 
  -4  -3   4       30.09       30.72      3.50 o 
  -3  -3   4      129.74      171.72     10.37 o 
  -2  -3   4      368.84      330.26     16.17 o 
  -1  -3   4      730.43      823.63     12.97 o 
   0  -3   4       82.22       85.71      3.89 o 
   1  -3   4      133.12      130.78      4.63 o 
   2  -3   4      476.36      450.17      8.74 o 
   3  -3   4        2.42        1.87      0.43 o 
   4  -3   4      124.16      132.75      5.94 o 
   5  -3   4      260.66      258.42      9.00 o 
   6  -3   4      228.36      225.15      9.18 o 
   7  -3   4        0.45        0.84      1.50 o 
   8  -3   4       59.13       58.68      4.24 o 
   9  -3   4        4.37        7.43      3.71 o 
  10  -3   4        0.36       -0.64      1.62 o 
  11  -3   4       11.30        7.35      3.17 o 
 -11  -2   4       60.03       60.16      5.25 o 
 -10  -2   4      451.29      454.93     13.07 o 
  -9  -2   4        3.48        2.85      1.75 o 
  -8  -2   4       30.73       34.77      3.40 o 
  -7  -2   4        0.34        7.53      1.91 o 
  -6  -2   4      489.24      454.74     14.30 o 
  -5  -2   4      239.98      233.45      9.33 o 
  -4  -2   4       15.12       12.37      2.24 o 
  -3  -2   4      315.86      281.57      5.19 o 
  -2  -2   4      159.68      153.49      3.70 o 
  -1  -2   4       88.51      100.03      3.86 o 
   0  -2   4       15.88       15.62      1.68 o 
   1  -2   4      923.79      857.51     22.67 o 
   2  -2   4      100.38      100.60      2.29 o 
   3  -2   4      817.26      746.48     11.61 o 
   4  -2   4     6679.24     6718.80     39.56 o 
   5  -2   4        3.54        5.14      1.92 o 
   6  -2   4       26.63       28.47      3.56 o 
   7  -2   4      173.35      165.34      6.46 o 
   8  -2   4       77.08       73.64      4.76 o 
   9  -2   4        3.10        3.21      2.06 o 
  10  -2   4       10.03        2.98      3.08 o 
 -11  -1   4        0.97        1.79      1.92 o 
 -10  -1   4       57.97       61.21      4.81 o 
  -9  -1   4      244.10      227.27      8.38 o 
  -8  -1   4        3.04        7.33      2.13 o 
  -7  -1   4       51.51       41.42      3.25 o 
  -6  -1   4        4.98        7.64      2.19 o 
  -5  -1   4      454.77      454.02     12.18 o 
  -4  -1   4      114.88      148.94      4.18 o 
  -3  -1   4      235.41      203.89      3.44 o 
  -2  -1   4     2400.57     2384.03     17.93 o 
  -1  -1   4     1416.87     1440.78     11.71 o 
   0  -1   4        1.40        2.30      0.81 o 
   1  -1   4      423.50      406.18      6.69 o 
   2  -1   4      405.22      419.55      4.74 o 
   3  -1   4        1.64        1.48      1.01 o 
   4  -1   4     2663.28     2377.55     23.60 o 
   5  -1   4      141.48      142.88      6.71 o 
   6  -1   4      744.97      734.88     16.67 o 
   7  -1   4      115.68      126.39      5.80 o 
   8  -1   4        5.17        7.12      2.03 o 
   9  -1   4        0.86        3.27      4.10 o 
  10  -1   4        0.02        0.13      1.83 o 
 -11   0   4       31.82       32.18      3.90 o 
 -10   0   4      164.73      150.55      5.40 o 
  -9   0   4      167.90      170.32      5.40 o 
  -8   0   4      388.55      387.20      7.53 o 
  -7   0   4      167.40      164.66      8.71 o 
  -6   0   4       26.32       32.47      2.46 o 
  -5   0   4     2931.32     3106.50     16.62 o 
  -4   0   4     2011.20     2139.16     14.09 o 
  -3   0   4       32.57       31.15      1.24 o 
  -2   0   4     1129.29     1183.28     13.10 o 
  -1   0   4      420.62      455.82      6.89 o 
   0   0   4      117.85      107.96      2.26 o 
   1   0   4     1630.77     1604.65     12.71 o 
   2   0   4        0.02        0.62      0.73 o 
   3   0   4        5.25       12.36      1.76 o 
   4   0   4     6385.07     6019.26     38.60 o 
   5   0   4       28.35       23.35      2.97 o 
   6   0   4        7.18        6.71      1.68 o 
   7   0   4      111.44      115.61      5.77 o 
   8   0   4        1.22        3.14      1.59 o 
   9   0   4        2.99        4.04      1.95 o 
  10   0   4        3.04        2.80      1.94 o 
 -12   1   4       16.59       22.50      3.38 o 
 -11   1   4      211.83      213.70      8.75 o 
 -10   1   4      232.09      239.73      6.55 o 
  -9   1   4       12.25       10.98      1.61 o 
  -8   1   4       53.48       52.77      5.55 o 
  -7   1   4       27.37       28.86      3.96 o 
  -6   1   4      682.75      744.74      8.43 o 
  -5   1   4     3278.90     3570.22     16.46 o 
  -4   1   4      562.41      631.23     14.08 o 
  -3   1   4       50.59       36.26      2.11 o 
  -2   1   4       16.85       21.94      2.56 o 
  -1   1   4      266.76      245.34      2.51 o 
   0   1   4       24.33       18.72      1.09 o 
   1   1   4        0.15       -0.13      0.54 o 
   2   1   4      220.56      212.06      3.62 o 
   3   1   4      536.60      507.55     10.34 o 
   4   1   4      380.04      330.75      9.67 o 
   5   1   4        3.68        6.74      1.60 o 
   6   1   4        0.01       -0.30      1.46 o 
   7   1   4       22.89       25.71      3.06 o 
   8   1   4       81.51       92.55      5.67 o 
   9   1   4       16.51       14.20      3.50 o 
 -12   2   4       18.04       24.19      3.43 o 
 -11   2   4        4.60        7.74      2.24 o 
 -10   2   4      107.78      108.12      4.36 o 
  -9   2   4       35.52       41.56      2.64 o 
  -8   2   4       91.63       91.18      7.08 o 
  -7   2   4        4.01        7.40      1.39 o 
  -6   2   4      306.83      298.04      5.22 o 
  -5   2   4     7018.67     7739.70     27.08 o 
  -4   2   4      121.02      116.16      2.55 o 
  -3   2   4      153.35      176.84      3.06 o 
  -2   2   4        7.84        7.06      1.54 o 
  -1   2   4      176.95      155.19      2.75 o 
   0   2   4      813.88      771.49      9.11 o 
   1   2   4     1276.79     1289.20     12.93 o 
   2   2   4     1906.20     1933.08     19.36 o 
   3   2   4     1184.84     1250.56     12.83 o 
   4   2   4       81.27       81.58      2.75 o 
   5   2   4        0.19       -0.33      0.68 o 
   6   2   4       12.46        8.86      3.65 o 
   7   2   4      133.08      134.76     10.25 o 
   8   2   4        8.31       10.63      2.53 o 
   9   2   4        3.14        3.10      1.90 o 
 -12   3   4       19.23       23.07      3.28 o 
 -11   3   4      156.40      164.18      7.38 o 
 -10   3   4      701.79      734.00     10.85 o 
  -9   3   4      461.00      467.82     10.55 o 
  -8   3   4      262.02      259.07     11.48 o 
  -7   3   4      257.54      264.02      6.58 o 
  -6   3   4      780.47      785.31      8.40 o 
  -5   3   4      464.91      507.52      6.13 o 
  -4   3   4        0.07        0.48      0.68 o 
  -3   3   4        1.73        2.74      0.88 o 
  -2   3   4      474.86      505.23      7.46 o 
  -1   3   4     1518.84     1507.91     40.83 o 
   0   3   4      253.76      276.82      4.77 o 
   1   3   4      571.37      580.92      7.41 o 
   2   3   4      725.64      669.10      8.34 o 
   3   3   4       61.30       51.58      3.24 o 
   4   3   4        2.24        2.33      1.42 o 
   5   3   4        8.25        5.18      1.60 o 
   6   3   4       25.41       25.33      3.02 o 
   7   3   4        2.30        1.91      1.69 o 
   8   3   4       62.82       65.37      5.11 o 
 -12   4   4      142.53      153.82      7.45 o 
 -11   4   4       55.51       55.86      4.39 o 
 -10   4   4      353.11      369.67      7.64 o 
  -9   4   4      153.99      164.55      6.25 o 
  -8   4   4      263.06      249.90     11.40 o 
  -7   4   4       14.08       12.94      3.49 o 
  -6   4   4      384.54      392.22      7.35 o 
  -5   4   4       10.05       10.49      0.99 o 
  -4   4   4      236.73      207.47      4.08 o 
  -3   4   4       12.35       19.99      1.89 o 
  -2   4   4       81.76       77.77      5.33 o 
  -1   4   4      837.59      885.19     11.04 o 
   0   4   4      340.72      365.72      6.76 o 
   1   4   4        8.17       10.31      1.73 o 
   2   4   4        4.57        2.70      1.01 o 
   3   4   4       69.54       82.14      6.22 o 
   4   4   4      130.58      133.30      5.92 o 
   5   4   4      128.90      127.99      6.11 o 
   6   4   4       32.26       33.64      3.56 o 
   7   4   4       63.86       65.74      8.04 o 
 -12   5   4       15.09       14.73      2.53 o 
 -11   5   4      415.95      408.40     11.26 o 
 -10   5   4      682.15      681.53     10.43 o 
  -9   5   4      239.59      241.17      7.57 o 
  -8   5   4      102.97       97.16      7.33 o 
  -7   5   4       91.99       95.43      3.56 o 
  -6   5   4        5.88        7.16      1.35 o 
  -5   5   4        9.58       12.58      1.48 o 
  -4   5   4       53.40       40.80      2.74 o 
  -3   5   4      247.80      261.37      6.64 o 
  -2   5   4     4465.18     4792.04     28.06 o 
  -1   5   4      428.88      493.59      9.11 o 
   0   5   4       40.73       35.35      4.03 o 
   1   5   4      388.73      378.23      7.27 o 
   2   5   4        4.83        7.68      1.33 o 
   3   5   4       23.74       19.77      2.55 o 
   4   5   4        7.43       10.39      2.17 o 
   5   5   4       71.88       75.33      5.14 o 
   6   5   4       76.96       67.12      5.10 o 
   7   5   4       15.34       22.38      3.50 o 
 -12   6   4        0.00        6.92      4.09 o 
 -11   6   4       86.03       93.51      5.65 o 
 -10   6   4       69.99       67.96      3.49 o 
  -9   6   4       17.59       19.77      2.30 o 
  -8   6   4       83.79       85.47      4.24 o 
  -7   6   4       33.25       38.49      3.44 o 
  -6   6   4       31.09       28.66      2.06 o 
  -5   6   4       12.09       11.81      1.54 o 
  -4   6   4       76.48       80.22      4.16 o 
  -3   6   4        1.28        3.52      1.61 o 
  -2   6   4      288.58      287.60      7.55 o 
  -1   6   4       34.42       32.64      2.81 o 
   0   6   4      128.71      134.24      5.62 o 
   1   6   4        2.55        4.41      1.91 o 
   2   6   4       57.22       62.30      3.59 o 
   3   6   4       50.44       48.83      4.60 o 
   4   6   4      108.48      120.52      6.35 o 
   5   6   4       19.96       27.39      3.48 o 
   6   6   4        2.73        2.83      1.90 o 
 -12   7   4        0.05        2.06      2.04 o 
 -11   7   4      411.68      421.74     12.90 o 
 -10   7   4        6.38        7.26      1.69 o 
  -9   7   4      216.77      225.91      7.60 o 
  -8   7   4      522.85      507.25      9.23 o 
  -7   7   4       19.83       22.08      3.17 o 
  -6   7   4        2.69        2.08      1.70 o 
  -5   7   4       23.14       23.88      2.68 o 
  -4   7   4      137.15      149.87      5.97 o 
  -3   7   4       16.56       18.00      2.32 o 
  -2   7   4      125.41      125.22      5.43 o 
  -1   7   4       49.91       52.58      5.18 o 
   0   7   4        4.58        2.30      1.91 o 
   1   7   4      264.68      255.81     11.40 o 
   2   7   4       22.50       29.01      8.91 o 
   3   7   4      160.14      171.21      7.47 o 
   4   7   4       34.09       30.14      2.95 o 
   5   7   4        0.00        1.60      1.78 o 
 -12   8   4       37.22       35.80      6.47 o 
 -11   8   4        0.25       -0.66      2.80 o 
 -10   8   4        4.57        8.50      2.17 o 
  -9   8   4      170.03      171.72      5.89 o 
  -8   8   4       42.62       30.38      2.52 o 
  -7   8   4      128.05      109.71      6.69 o 
  -6   8   4      260.36      214.46      6.02 o 
  -5   8   4      117.46       94.98      5.28 o 
  -4   8   4        9.19       15.99      2.44 o 
  -3   8   4        0.66        2.03      1.61 o 
  -2   8   4       26.43       17.48      2.59 o 
  -1   8   4       26.96       26.39      2.88 o 
   0   8   4       33.66       24.98      3.25 o 
   1   8   4       81.83       90.22      6.00 o 
   2   8   4       55.81       68.80      7.07 o 
   3   8   4        1.07        9.39      2.78 o 
   4   8   4        8.76        9.07      2.58 o 
 -11   9   4        0.04       -2.01      2.71 o 
 -10   9   4       35.09       27.97      5.46 o 
  -9   9   4       29.24       29.51      2.80 o 
  -8   9   4       33.46       32.47      2.85 o 
  -7   9   4        0.19        0.03      1.65 o 
  -6   9   4       59.65       56.34      3.41 o 
  -5   9   4        1.04        1.26      1.43 o 
  -4   9   4       24.05       24.33      5.23 o 
  -3   9   4      105.28      102.73      9.61 o 
  -2   9   4        0.00       -0.33      1.56 o 
  -1   9   4       19.99       14.96      3.28 o 
   0   9   4       41.64       35.54      4.02 o 
   1   9   4       74.97       68.36      7.60 o 
   2   9   4      218.49      208.62      7.25 o 
 -10  10   4      178.40      190.77     12.77 o 
  -9  10   4        6.26        8.12      2.69 o 
  -8  10   4       74.76       69.88      4.09 o 
  -7  10   4       23.74       21.16      2.37 o 
  -6  10   4      104.81       84.45      5.65 o 
  -5  10   4      275.62      229.40      8.91 o 
  -4  10   4       28.81       32.49      3.63 o 
  -3  10   4        0.16        4.78      2.18 o 
  -2  10   4       55.52       60.85      6.35 o 
  -1  10   4        5.49        1.22      1.99 o 
   0  10   4        0.95       -0.79      3.06 o 
   1  10   4      149.70      143.37      7.63 o 
  -9  11   4       32.62       29.67      4.05 o 
  -8  11   4        0.13        1.13      2.03 o 
  -7  11   4       67.38       56.52      3.85 o 
  -6  11   4       23.85       19.89      6.47 o 
  -5  11   4       68.10       58.11      4.91 o 
  -4  11   4        1.30        5.21      3.39 o 
  -3  11   4       24.20       22.52      3.37 o 
  -2  11   4       19.61       26.53      4.72 o 
  -1  11   4       12.83       21.73      3.95 o 
   0 -12   5       43.76       53.40      7.66 o 
   1 -12   5        4.97       12.03      4.24 o 
   2 -12   5       76.85       79.13      8.43 o 
   3 -12   5       53.17       46.36      6.62 o 
   4 -12   5        3.43        2.66      3.27 o 
   5 -12   5      246.57      267.53     10.56 o 
   6 -12   5       59.56       47.13      4.84 o 
   7 -12   5        0.00        3.11      2.42 o 
  -2 -11   5       22.35       12.02      4.36 o 
  -1 -11   5        7.19        6.70      4.09 o 
   0 -11   5        2.51        9.24      3.99 o 
   1 -11   5       31.43       34.06      5.67 o 
   2 -11   5      209.28      227.18     13.22 o 
   3 -11   5      124.49      140.95     10.56 o 
   4 -11   5        0.88       -0.02      3.20 o 
   5 -11   5       47.26       45.05      4.54 o 
   6 -11   5       11.01       11.79      4.22 o 
   7 -11   5      117.37      114.04      7.04 o 
   8 -11   5       59.87       61.65      6.94 o 
   9 -11   5        0.05        1.22      2.39 o 
  -4 -10   5        0.18        1.46      3.03 o 
  -3 -10   5       94.63      106.56      9.73 o 
  -2 -10   5       12.29       16.25      4.61 o 
  -1 -10   5       44.19       42.88      6.28 o 
   0 -10   5      138.04      158.54     10.85 o 
   1 -10   5       42.82       35.67      5.03 o 
   2 -10   5      523.17      528.25     18.43 o 
   3 -10   5       19.03       19.85      4.49 o 
   4 -10   5      444.22      462.38     22.88 o 
   5 -10   5     2374.22     2442.19     39.62 o 
   6 -10   5      570.00      569.44     21.70 o 
   7 -10   5      223.38      219.48      8.93 o 
   8 -10   5      188.25      189.16      8.58 o 
   9 -10   5        7.12        5.16      4.03 o 
  -5  -9   5        8.08        9.16      4.05 o 
  -4  -9   5       22.31       19.03      3.16 o 
  -3  -9   5       58.50       42.16      6.00 o 
  -2  -9   5        0.54       -0.14      2.57 o 
  -1  -9   5        0.63        2.09      2.98 o 
   0  -9   5        2.02        4.87      3.24 o 
   1  -9   5       69.26       87.03      7.26 o 
   2  -9   5      225.56      256.39     12.05 o 
   3  -9   5       28.89       33.65      4.94 o 
   4  -9   5        1.87        3.22      2.15 o 
   5  -9   5        3.59        3.47      2.15 o 
   6  -9   5      275.39      282.05      9.45 o 
   7  -9   5       88.81       88.11      5.52 o 
   8  -9   5      155.53      159.79      7.61 o 
   9  -9   5       57.03       62.22      5.11 o 
  10  -9   5       66.44       60.44      5.25 o 
  -6  -8   5        0.09       -1.87      3.01 o 
  -5  -8   5      130.36      107.79      9.23 o 
  -4  -8   5      240.29      205.62     12.30 o 
  -3  -8   5       58.32       60.09      6.70 o 
  -2  -8   5       57.34       43.05      5.49 o 
  -1  -8   5        3.65        4.05      3.05 o 
   0  -8   5       68.37       52.33      5.54 o 
   1  -8   5        1.09        4.80      2.61 o 
   2  -8   5      259.76      252.11     11.20 o 
   3  -8   5      142.52      141.86      8.35 o 
   4  -8   5       84.36       83.78      4.90 o 
   5  -8   5      441.48      435.18     15.39 o 
   6  -8   5      130.93      129.96      6.19 o 
   7  -8   5      198.74      211.73     11.33 o 
   8  -8   5      238.05      252.67     14.23 o 
   9  -8   5        9.53        8.54      2.91 o 
  10  -8   5       12.41       13.84      4.08 o 
  -7  -7   5       78.44       53.07      7.15 o 
  -6  -7   5       56.62       45.27      6.11 o 
  -5  -7   5        9.44       11.88      3.40 o 
  -4  -7   5        0.76        5.32      2.81 o 
  -3  -7   5       96.70       99.14      7.60 o 
  -2  -7   5        2.64        2.48      2.44 o 
  -1  -7   5      120.79      116.06      7.32 o 
   0  -7   5       40.81       54.31      5.23 o 
   1  -7   5        9.53       13.97      2.88 o 
   2  -7   5      122.63      111.64      6.91 o 
   3  -7   5      176.79      183.80      8.73 o 
   4  -7   5        2.40        5.28      2.53 o 
   5  -7   5       10.86        9.79      2.10 o 
   6  -7   5        1.99        1.19      2.08 o 
   7  -7   5       75.07       77.43      5.58 o 
   8  -7   5        0.71        2.68      2.37 o 
   9  -7   5        4.85        5.52      2.28 o 
  10  -7   5      114.31      130.12     11.15 o 
  11  -7   5       52.04       56.43      5.20 o 
  -8  -6   5       91.14       98.47      9.35 o 
  -7  -6   5        3.01       -1.58      2.80 o 
  -6  -6   5        4.12        7.24      2.74 o 
  -5  -6   5       71.44       71.31      6.77 o 
  -4  -6   5       39.14       38.12      4.71 o 
  -3  -6   5       12.72       15.26      3.82 o 
  -2  -6   5       18.62       22.66      3.70 o 
  -1  -6   5      695.02      672.53     54.47 o 
   0  -6   5      165.29      166.92      8.17 o 
   1  -6   5       41.27       40.49      4.14 o 
   2  -6   5       20.49       22.31      3.16 o 
   3  -6   5      249.41      241.26      9.36 o 
   4  -6   5       23.65       18.98      3.06 o 
   5  -6   5        7.28        6.68      2.31 o 
   6  -6   5      111.20      112.15      5.35 o 
   7  -6   5        6.12        1.67      3.44 o 
   8  -6   5       13.23       12.40      2.38 o 
   9  -6   5        5.47       14.68      2.44 o 
  10  -6   5      116.71      118.61      8.08 o 
  11  -6   5        1.60        7.63      2.23 o 
  -9  -5   5       30.23       37.77      6.12 o 
  -8  -5   5      583.45      550.52     20.76 o 
  -7  -5   5      254.56      249.14     13.10 o 
  -6  -5   5       63.19       57.25      6.33 o 
  -5  -5   5       47.22       52.43      5.59 o 
  -4  -5   5      123.22      120.42      4.99 o 
  -3  -5   5      379.39      351.99      6.00 o 
  -2  -5   5       12.59        5.12      2.09 o 
  -1  -5   5     5183.16     5703.24     43.36 o 
   0  -5   5       32.02       46.99      4.12 o 
   1  -5   5      205.57      218.11      8.07 o 
   2  -5   5      210.77      214.17      7.70 o 
   3  -5   5       59.20       56.52      4.17 o 
   4  -5   5     1464.51     1458.98     21.37 o 
   5  -5   5       91.25       95.42      6.01 o 
   6  -5   5        3.91        6.46      1.82 o 
   7  -5   5       30.50       30.39      3.00 o 
   8  -5   5        0.36       -0.96      1.63 o 
   9  -5   5        4.25        3.23      2.22 o 
  10  -5   5       76.94       75.86      5.54 o 
  11  -5   5       39.23       33.71      4.11 o 
 -10  -4   5       11.46       19.06      3.28 o 
  -9  -4   5       53.05       58.97     11.16 o 
  -8  -4   5      348.00      388.86     11.64 o 
  -7  -4   5      383.96      385.45     10.81 o 
  -6  -4   5        1.90        2.09      2.20 o 
  -5  -4   5        0.00        3.91      2.45 o 
  -4  -4   5      129.68      129.06      4.48 o 
  -3  -4   5       54.01       38.37      2.30 o 
  -2  -4   5      248.70      267.19      9.09 o 
  -1  -4   5       61.84       70.59      4.66 o 
   0  -4   5     3988.97     4328.24     31.50 o 
   1  -4   5     1269.84     1139.24     15.66 o 
   2  -4   5      730.51      728.00     12.54 o 
   3  -4   5     1264.32     1309.30     17.58 o 
   4  -4   5      499.24      438.73     43.30 o 
   5  -4   5       14.37        7.10      2.22 o 
   6  -4   5       54.52       50.24      4.62 o 
   7  -4   5       80.31       85.66      4.69 o 
   8  -4   5      158.08      155.31      7.27 o 
   9  -4   5       16.22       22.07      3.06 o 
  10  -4   5       35.13       35.56      3.89 o 
  11  -4   5        3.62        0.35      1.95 o 
 -10  -3   5        0.35        0.29      3.00 o 
  -9  -3   5       81.85       92.05      5.77 o 
  -8  -3   5      636.54      691.94     14.51 o 
  -7  -3   5       42.27       49.54      3.89 o 
  -6  -3   5       92.79       95.03      4.77 o 
  -5  -3   5      113.82      100.13      6.65 o 
  -4  -3   5      302.68      281.39      5.93 o 
  -3  -3   5       10.36        5.90      1.07 o 
  -2  -3   5       47.85       43.02      2.22 o 
  -1  -3   5     2044.75     2202.80     20.91 o 
   0  -3   5       71.96       59.08      5.31 o 
   1  -3   5      699.03      674.14     10.06 o 
   2  -3   5      340.17      313.58      4.71 o 
   3  -3   5      734.57      692.54     16.81 o 
   4  -3   5     4716.41     4495.69     33.76 o 
   5  -3   5      373.69      351.64     10.39 o 
   6  -3   5       57.71       60.97      3.71 o 
   7  -3   5       77.73       79.42      4.57 o 
   8  -3   5       19.17       17.86      2.98 o 
   9  -3   5        8.32        7.12      1.94 o 
  10  -3   5        0.00       -0.71      1.77 o 
 -11  -2   5        3.52        7.97      2.62 o 
 -10  -2   5       40.64       41.88      6.52 o 
  -9  -2   5       99.15       98.44      5.67 o 
  -8  -2   5      223.22      239.38     13.93 o 
  -7  -2   5      563.88      566.93     11.69 o 
  -6  -2   5       38.71       43.72      4.66 o 
  -5  -2   5      396.71      381.11      8.03 o 
  -4  -2   5      968.42      968.49     17.26 o 
  -3  -2   5       21.49       22.33      1.69 o 
  -2  -2   5      374.88      411.58      4.42 o 
  -1  -2   5      390.96      406.30      6.26 o 
   0  -2   5     1541.22     1470.01      7.54 o 
   1  -2   5      696.87      619.25      5.24 o 
   2  -2   5     1589.62     1494.51     11.19 o 
   3  -2   5       72.73       78.85      3.84 o 
   4  -2   5     2819.68     2590.41     24.52 o 
   5  -2   5      733.40      687.53     14.26 o 
   6  -2   5      190.77      191.54      6.47 o 
   7  -2   5      212.66      213.69      7.35 o 
   8  -2   5        1.48        0.47      1.46 o 
   9  -2   5        6.97        2.57      1.62 o 
  10  -2   5       15.41       18.11      3.04 o 
 -11  -1   5       10.86       14.86      2.23 o 
 -10  -1   5        1.38        2.78      1.33 o 
  -9  -1   5       40.41       33.50      3.34 o 
  -8  -1   5      422.07      466.25     10.81 o 
  -7  -1   5       13.00       16.90      3.54 o 
  -6  -1   5        9.27        9.57      1.59 o 
  -5  -1   5       69.47       81.03      3.44 o 
  -4  -1   5     2331.59     2532.79     16.68 o 
  -3  -1   5     1152.29     1236.08     12.23 o 
  -2  -1   5      248.29      221.99      5.56 o 
  -1  -1   5      286.89      273.74      3.15 o 
   0  -1   5      146.12      141.30      3.16 o 
   1  -1   5      956.25      917.58     19.12 o 
   2  -1   5      345.14      353.77      6.21 o 
   3  -1   5      958.81      908.67     12.42 o 
   4  -1   5     6549.93     6514.79     39.04 o 
   5  -1   5      679.65      669.01     14.32 o 
   6  -1   5       21.93       19.16      2.44 o 
   7  -1   5       15.59       12.21      2.57 o 
   8  -1   5       39.90       51.07      4.14 o 
   9  -1   5       21.62       20.52      3.05 o 
  10  -1   5        0.78        8.75      2.49 o 
 -11   0   5        0.52        4.39      1.61 o 
 -10   0   5        0.03        0.58      1.19 o 
  -9   0   5       44.28       43.53      2.90 o 
  -8   0   5      132.89      131.12      4.48 o 
  -7   0   5       33.01       32.49      2.96 o 
  -6   0   5      104.08      111.11      4.18 o 
  -5   0   5      136.86      143.85      4.15 o 
  -4   0   5    10320.28    11442.50    112.30 o 
  -3   0   5     2515.32     2675.57     15.67 o 
  -2   0   5       18.21       20.45      0.76 o 
  -1   0   5      129.22      132.54      1.79 o 
   0   0   5       78.74       66.23      1.77 o 
   1   0   5     1003.30      986.11     14.97 o 
   2   0   5       23.07       13.64      2.60 o 
   3   0   5        9.98        9.86      1.79 o 
   4   0   5     1449.52     1406.81     18.49 o 
   5   0   5       28.85       33.86      2.70 o 
   6   0   5      156.90      133.59      8.97 o 
   7   0   5       39.71       39.30      3.59 o 
   8   0   5       38.37       41.26      3.81 o 
   9   0   5       13.09       20.60      3.12 o 
 -12   1   5        0.24        3.37      2.07 o 
 -11   1   5       32.82       35.73      2.92 o 
 -10   1   5       23.10       27.30      2.48 o 
  -9   1   5      179.26      193.15      5.59 o 
  -8   1   5      118.14      140.57      5.62 o 
  -7   1   5      244.61      237.22      6.52 o 
  -6   1   5      117.64      160.15      5.60 o 
  -5   1   5      375.94      464.96      5.23 o 
  -4   1   5     1194.26     1352.49     17.94 o 
  -3   1   5      225.55      198.50      5.88 o 
  -2   1   5     1035.58      969.69      7.29 o 
  -1   1   5      308.45      283.36      2.91 o 
   0   1   5      398.46      419.09      7.09 o 
   1   1   5       82.14       92.58      2.92 o 
   2   1   5       88.24       77.51      2.31 o 
   3   1   5      679.14      685.07     12.58 o 
   4   1   5      449.69      457.13      6.76 o 
   5   1   5        4.54        2.36      1.78 o 
   6   1   5      561.69      508.66     11.14 o 
   7   1   5       14.49       12.56      3.52 o 
   8   1   5        2.01        7.45      2.14 o 
   9   1   5        2.88        4.20      2.12 o 
 -12   2   5       19.15       18.06      2.96 o 
 -11   2   5      153.93      155.50      5.53 o 
 -10   2   5        0.06       -0.13      1.13 o 
  -9   2   5       66.91       72.75      3.40 o 
  -8   2   5       18.32       19.65      2.25 o 
  -7   2   5       21.56       29.32      2.66 o 
  -6   2   5       22.86       28.68      2.64 o 
  -5   2   5      213.58      225.33      3.87 o 
  -4   2   5      411.83      441.12     16.18 o 
  -3   2   5      415.43      412.72      8.81 o 
  -2   2   5      951.18      906.99      9.08 o 
  -1   2   5     1261.29     1271.88      8.19 o 
   0   2   5     1859.56     1884.15     12.97 o 
   1   2   5      124.48      140.45      2.46 o 
   2   2   5       28.01       20.39      1.37 o 
   3   2   5       73.83       63.31      3.39 o 
   4   2   5      389.46      403.04      7.62 o 
   5   2   5       47.91       45.30      2.37 o 
   6   2   5       23.26       25.38      3.41 o 
   7   2   5        5.10        7.72      3.54 o 
   8   2   5        0.02       -0.97      1.74 o 
 -12   3   5        2.59        6.02      2.06 o 
 -11   3   5        9.18       12.44      2.35 o 
 -10   3   5       29.50       30.60      2.76 o 
  -9   3   5        0.01        5.94      1.82 o 
  -8   3   5      524.33      517.83      9.82 o 
  -7   3   5       37.01       32.50      2.03 o 
  -6   3   5      104.21      117.08      3.73 o 
  -5   3   5        4.93        9.63      1.04 o 
  -4   3   5      213.41      206.70      4.51 o 
  -3   3   5        4.45        8.46      1.86 o 
  -2   3   5      794.67      848.70     14.28 o 
  -1   3   5       61.71       77.22      2.45 o 
   0   3   5      209.97      171.06      3.96 o 
   1   3   5        4.09        4.84      1.15 o 
   2   3   5      104.33       92.71      3.88 o 
   3   3   5       87.30       86.93      2.98 o 
   4   3   5      276.25      277.35      5.35 o 
   5   3   5       95.85       89.75      4.87 o 
   6   3   5        2.29        1.07      1.70 o 
   7   3   5       28.25       26.65      3.30 o 
   8   3   5       74.98       84.68      5.90 o 
 -12   4   5       86.40       83.16      8.66 o 
 -11   4   5        0.37        2.33      2.38 o 
 -10   4   5      166.28      179.44      5.41 o 
  -9   4   5       88.87       94.65      4.89 o 
  -8   4   5      459.18      431.80      9.46 o 
  -7   4   5      254.05      256.34      5.46 o 
  -6   4   5      264.30      252.42      5.62 o 
  -5   4   5       20.27       24.69      1.52 o 
  -4   4   5      181.40      165.44      3.62 o 
  -3   4   5      320.29      274.98     12.49 o 
  -2   4   5       12.23       13.52      3.09 o 
  -1   4   5      708.53      808.65     15.04 o 
   0   4   5     1696.13     1775.85     13.75 o 
   1   4   5       18.65       20.24      1.81 o 
   2   4   5      101.60       89.19      3.42 o 
   3   4   5        2.36        2.55      1.30 o 
   4   4   5      436.32      413.57     10.18 o 
   5   4   5      201.39      195.41      7.61 o 
   6   4   5       33.47       33.03      3.63 o 
   7   4   5        3.45        7.20      3.32 o 
 -12   5   5        0.40        3.34      2.78 o 
 -11   5   5       11.15       10.39      3.57 o 
 -10   5   5      734.39      765.54     11.80 o 
  -9   5   5       48.82       52.24      7.18 o 
  -8   5   5      276.26      277.71      5.45 o 
  -7   5   5        3.57        3.34      1.20 o 
  -6   5   5      162.71      168.08      6.23 o 
  -5   5   5       32.91       44.69      2.57 o 
  -4   5   5        2.17        4.00      1.36 o 
  -3   5   5        9.36        6.73      1.51 o 
  -2   5   5      135.96      112.95      4.56 o 
  -1   5   5      294.38      302.28      7.49 o 
   0   5   5      132.03      132.65      5.24 o 
   1   5   5       34.10       30.53      2.92 o 
   2   5   5       85.65       80.77      3.17 o 
   3   5   5       75.02       76.94      4.52 o 
   4   5   5      606.93      583.45     12.83 o 
   5   5   5       13.62       14.51      2.51 o 
   6   5   5        1.08        4.15      2.01 o 
 -12   6   5      182.56      190.47     12.74 o 
 -11   6   5       12.26       14.03      4.02 o 
 -10   6   5      630.23      637.72     13.35 o 
  -9   6   5      525.46      543.36     10.80 o 
  -8   6   5     2741.49     2743.50     27.78 o 
  -7   6   5       30.94       30.52      2.61 o 
  -6   6   5       52.06       51.70      2.68 o 
  -5   6   5      718.48      741.41     11.20 o 
  -4   6   5       18.32       15.79      2.22 o 
  -3   6   5        3.17        3.72      1.74 o 
  -2   6   5       11.60       11.00      1.87 o 
  -1   6   5       28.75       32.91      2.99 o 
   0   6   5        7.59        7.13      1.90 o 
   1   6   5        7.08        6.78      1.96 o 
   2   6   5       22.09       27.50      2.19 o 
   3   6   5      197.19      213.26      6.62 o 
   4   6   5      233.60      223.71      7.05 o 
   5   6   5        7.60        6.09      2.39 o 
 -12   7   5        2.21        4.18      2.53 o 
 -11   7   5        1.91        1.29      1.97 o 
 -10   7   5       15.09       17.75      4.30 o 
  -9   7   5       98.41       94.80      4.24 o 
  -8   7   5      628.75      628.84     32.54 o 
  -7   7   5      369.97      360.00     10.03 o 
  -6   7   5      100.71      103.10      5.39 o 
  -5   7   5      148.14      140.23      4.91 o 
  -4   7   5      119.62      110.67     14.15 o 
  -3   7   5       36.91       36.97      4.46 o 
  -2   7   5       14.36        8.41      3.51 o 
  -1   7   5        0.06       -1.76      1.45 o 
   0   7   5       34.15       34.21      3.42 o 
   1   7   5        5.81       11.09      2.41 o 
   2   7   5      228.69      252.03      8.79 o 
   3   7   5        1.46        9.32      4.02 o 
   4   7   5      392.89      404.64      9.98 o 
 -11   8   5       47.09       43.28      6.22 o 
 -10   8   5        2.71        0.19      2.41 o 
  -9   8   5      121.44      110.48      6.49 o 
  -8   8   5      456.79      440.73      8.93 o 
  -7   8   5      140.74      151.73      5.24 o 
  -6   8   5       36.32       37.27      3.67 o 
  -5   8   5        0.12       -0.26      3.32 o 
  -4   8   5        1.62        5.40      1.90 o 
  -3   8   5       23.98       22.93      3.04 o 
  -2   8   5        0.91        3.14      1.81 o 
  -1   8   5       11.78       18.81      2.67 o 
   0   8   5        6.86        3.66      4.80 o 
   1   8   5       52.29       55.56      6.00 o 
   2   8   5        0.00        4.45      2.53 o 
   3   8   5      368.80      365.76     20.22 o 
 -11   9   5       17.83       19.03      4.65 o 
 -10   9   5        3.03        4.61      3.55 o 
  -9   9   5       36.35       34.15      4.01 o 
  -8   9   5      316.17      305.28     10.52 o 
  -7   9   5      166.04      148.83      5.42 o 
  -6   9   5      313.02      244.06      9.51 o 
  -5   9   5      474.61      431.70     19.36 o 
  -4   9   5      208.72      188.05      7.62 o 
  -3   9   5        0.00       -0.03      1.60 o 
  -2   9   5      120.78      108.86      5.96 o 
  -1   9   5        2.60        1.37      2.76 o 
   0   9   5       45.91       42.21      4.09 o 
   1   9   5       16.37       23.77      3.36 o 
   2   9   5        1.48        1.65      2.25 o 
 -10  10   5        0.06       -1.87      2.22 o 
  -9  10   5        2.50        2.91      2.16 o 
  -8  10   5        8.08        8.76      2.52 o 
  -7  10   5       24.06       15.58      2.90 o 
  -6  10   5       30.93       27.08      3.39 o 
  -5  10   5        8.59        5.64      1.84 o 
  -4  10   5       46.45       50.86      8.58 o 
  -3  10   5       98.06       91.45      5.72 o 
  -2  10   5       12.31       12.67      3.63 o 
  -1  10   5        0.59       -3.85      2.09 o 
   0  10   5        9.63       10.79      2.45 o 
  -8  11   5       18.87       24.25      3.66 o 
  -7  11   5        5.13        5.86      3.07 o 
  -6  11   5        2.96       -2.17      2.74 o 
  -5  11   5       27.55       28.59      3.32 o 
  -4  11   5       46.66       47.57      9.76 o 
  -3  11   5       11.05        7.31      2.26 o 
  -2  11   5        3.08        2.43      4.15 o 
   0 -12   6        2.74       13.77      5.22 o 
   1 -12   6       13.48       35.51      6.20 o 
   2 -12   6      144.18      161.94     11.96 o 
   3 -12   6       99.31       85.59      9.13 o 
   4 -12   6      277.07      274.76     10.81 o 
   5 -12   6      115.92      108.51      6.97 o 
   6 -12   6       91.38       87.45     11.18 o 
   7 -12   6        1.39        9.39      2.82 o 
  -2 -11   6       14.86       12.58      4.65 o 
  -1 -11   6       44.00       50.92      7.00 o 
   0 -11   6       85.94       94.76      9.03 o 
   1 -11   6      253.36      264.09     14.49 o 
   2 -11   6        0.51        4.57      3.51 o 
   3 -11   6       74.48       90.58      8.32 o 
   4 -11   6      259.19      275.22     10.26 o 
   5 -11   6      102.02       98.53      7.87 o 
   6 -11   6       13.08       13.34      3.03 o 
   7 -11   6        9.11        9.31      2.43 o 
   8 -11   6        0.00        2.04      2.61 o 
  -4 -10   6       17.49       10.26      3.98 o 
  -3 -10   6       65.75       62.10      7.40 o 
  -2 -10   6      107.12       91.48      9.07 o 
  -1 -10   6       22.89       23.72      5.00 o 
   0 -10   6       34.93       31.35      5.29 o 
   1 -10   6       45.26       41.80      5.74 o 
   2 -10   6       35.18       35.33      5.26 o 
   3 -10   6        0.74        1.55      2.54 o 
   4 -10   6      108.88      126.70     10.71 o 
   5 -10   6        1.58        4.98      2.49 o 
   6 -10   6       82.29       88.00      5.83 o 
   7 -10   6       65.53       63.19      6.52 o 
   8 -10   6        8.10        9.20      7.02 o 
   9 -10   6        9.75       12.07      2.93 o 
  -5  -9   6       47.59       51.09      7.04 o 
  -4  -9   6        1.77        4.62      3.24 o 
  -3  -9   6       80.76       81.74      8.00 o 
  -2  -9   6      353.33      319.65     14.94 o 
  -1  -9   6      243.70      259.73     13.12 o 
   0  -9   6       26.78       35.42      5.20 o 
   1  -9   6      131.11      138.47      9.13 o 
   2  -9   6      120.44      114.43      8.20 o 
   3  -9   6       93.63       96.34      7.47 o 
   4  -9   6      965.29      973.45     16.94 o 
   5  -9   6       52.95       49.46      4.30 o 
   6  -9   6      178.19      175.43      7.65 o 
   7  -9   6        1.43        4.21      2.25 o 
   8  -9   6       95.44       93.40      6.09 o 
   9  -9   6       15.26       20.05      3.29 o 
  10  -9   6       10.79       10.73      3.73 o 
  -6  -8   6       10.23       12.58      3.84 o 
  -5  -8   6       22.09       12.06      3.76 o 
  -4  -8   6       21.88       17.98      3.99 o 
  -3  -8   6        2.50        4.57      3.02 o 
  -2  -8   6        0.42       -0.72      2.32 o 
  -1  -8   6      112.94      109.10      8.14 o 
   0  -8   6        4.18        1.69      2.09 o 
   1  -8   6        1.36        0.20      2.13 o 
   2  -8   6       26.87       40.95      4.90 o 
   3  -8   6      105.50      107.22      5.37 o 
   4  -8   6       59.77       61.62      4.32 o 
   5  -8   6      764.47      798.12     24.44 o 
   6  -8   6       94.52       98.37      5.45 o 
   7  -8   6       12.04       10.68      2.41 o 
   8  -8   6        4.86       14.28      7.61 o 
   9  -8   6        1.61        1.36      1.83 o 
  10  -8   6       55.94       56.66      5.09 o 
  -7  -7   6       22.65       32.29      5.92 o 
  -6  -7   6       28.83       34.63      5.71 o 
  -5  -7   6        0.89        3.72      2.52 o 
  -4  -7   6       81.87       77.99      7.25 o 
  -3  -7   6        0.19        1.14      1.85 o 
  -2  -7   6      125.44       99.41      7.47 o 
  -1  -7   6       45.25       53.64      5.40 o 
   0  -7   6       29.53       29.33      4.00 o 
   1  -7   6      114.25      107.46      6.89 o 
   2  -7   6        0.09        3.96      2.17 o 
   3  -7   6        2.71        7.97      1.97 o 
   4  -7   6       80.17       84.49      4.61 o 
   5  -7   6        0.83        1.37      1.50 o 
   6  -7   6       26.74       31.04      3.24 o 
   7  -7   6      234.51      235.17      8.47 o 
   8  -7   6       24.83       28.44      3.58 o 
   9  -7   6       95.44       93.33      5.94 o 
  10  -7   6        2.41        5.02      2.31 o 
  -8  -6   6       37.98       37.76      5.95 o 
  -7  -6   6        7.45       14.12      4.59 o 
  -6  -6   6       28.25       23.72      5.00 o 
  -5  -6   6      130.12      119.06      8.68 o 
  -4  -6   6       26.80       24.90      2.13 o 
  -3  -6   6       69.99       61.72      4.43 o 
  -2  -6   6      101.37      114.06      7.33 o 
  -1  -6   6      212.83      222.43      9.58 o 
   0  -6   6      248.77      289.03     10.35 o 
   1  -6   6      416.76      448.34     12.33 o 
   2  -6   6     1439.41     1625.28     23.26 o 
   3  -6   6      646.61      660.34     15.08 o 
   4  -6   6        2.69        7.55      2.06 o 
   5  -6   6       44.91       42.14      4.25 o 
   6  -6   6        0.06        1.35      1.49 o 
   7  -6   6       12.27        9.77      2.10 o 
   8  -6   6        0.34        3.38      1.84 o 
   9  -6   6        4.28        4.80      2.10 o 
  10  -6   6        0.75       -2.11      2.01 o 
  -9  -5   6        0.34       -1.11      2.78 o 
  -8  -5   6       26.26       32.05      5.60 o 
  -7  -5   6      162.32      153.97     10.44 o 
  -6  -5   6       32.76       28.90      4.48 o 
  -5  -5   6       11.87        8.00      2.85 o 
  -4  -5   6       23.03       20.44      1.96 o 
  -3  -5   6        6.91        3.82      1.32 o 
  -2  -5   6       44.89       40.73      3.94 o 
  -1  -5   6       23.58       32.97      3.63 o 
   0  -5   6       83.58      104.79      5.69 o 
   1  -5   6      110.86      124.00      5.95 o 
   2  -5   6       50.58       69.62      4.51 o 
   3  -5   6        0.03        0.10      1.23 o 
   4  -5   6      274.33      229.58      8.90 o 
   5  -5   6        7.09        4.76      1.90 o 
   6  -5   6       24.50       21.59      2.56 o 
   7  -5   6       12.23       15.82      3.68 o 
   8  -5   6       40.10       37.49      3.66 o 
   9  -5   6       64.24       74.38      5.21 o 
  10  -5   6       24.76       19.77      3.00 o 
 -10  -4   6       52.91       60.44      5.33 o 
  -9  -4   6       58.85       61.01      4.90 o 
  -8  -4   6      990.89     1026.58     26.55 o 
  -7  -4   6      385.26      374.23     15.25 o 
  -6  -4   6      121.33      126.50      8.69 o 
  -5  -4   6       11.69       11.01      3.06 o 
  -4  -4   6       74.56       71.36      5.98 o 
  -3  -4   6       94.60       77.95      3.41 o 
  -2  -4   6      239.44      214.58      7.98 o 
  -1  -4   6     1080.21     1109.41     16.97 o 
   0  -4   6       26.41       30.92      2.82 o 
   1  -4   6        0.14        1.12      0.52 o 
   2  -4   6     2101.89     2075.29     20.88 o 
   3  -4   6      646.66      602.02     11.93 o 
   4  -4   6     1930.75     1759.03     77.27 o 
   5  -4   6      157.85      182.80      7.81 o 
   6  -4   6       89.08       74.44      5.59 o 
   7  -4   6       26.78       22.74      2.65 o 
   8  -4   6       34.33       36.23      6.19 o 
   9  -4   6       81.51       85.51      5.51 o 
  10  -4   6        5.91        8.89      2.58 o 
 -10  -3   6        2.24        1.53      1.79 o 
  -9  -3   6        0.01        0.76      1.78 o 
  -8  -3   6        0.64        9.90      5.55 o 
  -7  -3   6       26.19       25.65      2.93 o 
  -6  -3   6        6.97        6.73      2.55 o 
  -5  -3   6      268.70      264.90     10.60 o 
  -4  -3   6       10.70        8.70      1.31 o 
  -3  -3   6      129.36      118.99      3.99 o 
  -2  -3   6        7.20        6.86      0.90 o 
  -1  -3   6      142.50      197.12      6.21 o 
   0  -3   6      182.04      142.44      3.94 o 
   1  -3   6      123.64      113.93      2.71 o 
   2  -3   6      212.35      211.01      3.63 o 
   3  -3   6        0.18        1.05      0.56 o 
   5  -3   6      222.22      207.32      6.28 o 
   6  -3   6      357.85      348.57      8.75 o 
   7  -3   6       38.45       31.49      3.13 o 
   8  -3   6       90.90       85.29      5.18 o 
   9  -3   6        0.13        1.18      1.64 o 
  10  -3   6        8.03        7.55      2.38 o 
 -11  -2   6        1.75        4.36      1.76 o 
 -10  -2   6        3.77        5.01      2.03 o 
  -9  -2   6       82.81       92.85      9.65 o 
  -8  -2   6     2186.32     2222.39     24.52 o 
  -7  -2   6        0.77        0.27      1.34 o 
  -6  -2   6       14.00       18.51      3.26 o 
  -5  -2   6        0.00        1.32      1.42 o 
  -4  -2   6      833.18      783.27     24.68 o 
  -3  -2   6      122.50      131.23      2.98 o 
  -2  -2   6        9.25        4.98      0.75 o 
  -1  -2   6       68.03       61.64      1.83 o 
   0  -2   6      203.69      211.20      2.78 o 
   1  -2   6      816.15      778.43      6.54 o 
   2  -2   6      348.09      336.48      4.86 o 
   3  -2   6       85.09       86.31      2.37 o 
   4  -2   6       52.80       61.42      3.20 o 
   5  -2   6      278.67      268.39      6.97 o 
   6  -2   6      840.58      799.64     13.22 o 
   7  -2   6        2.85        3.63      1.84 o 
   8  -2   6       22.03       26.37      3.27 o 
   9  -2   6       20.29       14.60      4.19 o 
  10  -2   6        8.51        9.57      2.55 o 
 -11  -1   6        0.14        2.71      1.51 o 
 -10  -1   6       17.02       17.27      2.19 o 
  -9  -1   6       34.05       37.84      2.83 o 
  -8  -1   6      592.01      598.14      9.78 o 
  -7  -1   6      810.38      791.31     19.52 o 
  -6  -1   6        2.45        3.04      1.46 o 
  -5  -1   6      443.26      463.10      7.91 o 
  -4  -1   6      463.47      529.76     13.27 o 
  -3  -1   6      678.27      772.25      7.28 o 
  -2  -1   6       25.45       19.24      1.18 o 
  -1  -1   6      398.08      356.98      3.52 o 
   0  -1   6     2795.49     2647.10     13.67 o 
   1  -1   6     1202.22     1178.22     10.87 o 
   2  -1   6       81.04       72.88      2.02 o 
   3  -1   6      696.52      657.96      8.53 o 
   4  -1   6      110.99      128.78      4.42 o 
   5  -1   6       98.31       93.42      7.61 o 
   6  -1   6      806.08      720.18     12.69 o 
   7  -1   6       69.49       71.25      7.92 o 
   8  -1   6      189.55      173.89      7.45 o 
   9  -1   6        7.35        7.42      4.87 o 
 -11   0   6       23.52       30.03      2.79 o 
 -10   0   6       11.36       12.78      1.84 o 
  -9   0   6      137.78      155.87      5.20 o 
  -8   0   6      649.45      638.65     20.05 o 
  -7   0   6      128.38      125.85      4.03 o 
  -6   0   6      643.49      702.08      9.98 o 
  -5   0   6      152.86      168.11      3.64 o 
  -4   0   6       80.96       92.52      3.52 o 
  -3   0   6     5546.65     6055.33     59.60 o 
  -2   0   6     2485.83     2518.57     28.81 o 
  -1   0   6      111.43       91.43      3.21 o 
   0   0   6       81.28       86.63      3.02 o 
   1   0   6       22.78       23.63      1.49 o 
   2   0   6       28.46       37.57      1.82 o 
   3   0   6       33.03       24.65      1.81 o 
   4   0   6       88.48       76.10      3.53 o 
   5   0   6      109.23       90.42      4.33 o 
   6   0   6      230.10      207.18      7.10 o 
   7   0   6       20.97       22.47      2.92 o 
   8   0   6       15.90       19.56      5.48 o 
   9   0   6       14.95       19.60      3.07 o 
 -12   1   6       83.05       92.01      9.38 o 
 -11   1   6        4.88        5.87      1.64 o 
 -10   1   6        1.65        1.44      1.28 o 
  -9   1   6      330.87      338.23      7.30 o 
  -8   1   6      139.30      138.99      5.75 o 
  -7   1   6      122.16      114.69      3.63 o 
  -6   1   6       75.31       64.20      2.89 o 
  -5   1   6      186.39      206.82      8.39 o 
  -4   1   6     2469.60     2866.01     19.06 o 
  -3   1   6     2427.80     2723.17     16.80 o 
  -2   1   6     1152.31     1133.63      9.03 o 
  -1   1   6      161.70      151.86      5.08 o 
   0   1   6       83.97       76.91      1.97 o 
   1   1   6       41.12       47.74      1.51 o 
   2   1   6      240.94      230.77      7.27 o 
   3   1   6       15.07       14.43      1.29 o 
   4   1   6      294.21      272.99      5.41 o 
   5   1   6      102.77       90.33      3.41 o 
   6   1   6        1.22        1.91      2.25 o 
   7   1   6       11.10       13.10      2.49 o 
   8   1   6        7.52       13.38      2.64 o 
 -12   2   6       12.64       20.67      5.07 o 
 -11   2   6       19.95       19.77      2.16 o 
 -10   2   6       36.60       41.92      2.82 o 
  -9   2   6      326.31      345.19      9.32 o 
  -8   2   6       15.82       13.77      1.57 o 
  -7   2   6       14.77       19.86      1.57 o 
  -6   2   6       58.91       81.32      2.95 o 
  -5   2   6      130.97      123.06      6.25 o 
  -4   2   6        8.04        3.13      1.47 o 
  -3   2   6     2598.41     2730.91     15.79 o 
  -2   2   6       42.72       51.86      2.34 o 
  -1   2   6      104.50       82.58      2.03 o 
   0   2   6      208.91      193.95      3.33 o 
   1   2   6       36.80       32.41      1.47 o 
   2   2   6        0.16        7.96      1.06 o 
   3   2   6       17.48       25.19      1.67 o 
   4   2   6       32.37       36.71      2.13 o 
   5   2   6      658.33      656.70     13.35 o 
   6   2   6        3.02        3.89      1.61 o 
   7   2   6        2.41        4.64      1.85 o 
   8   2   6        0.00        0.16      2.93 o 
 -12   3   6       20.60       19.32      4.50 o 
 -11   3   6        8.06        8.56      4.11 o 
 -10   3   6      119.10      123.21      4.52 o 
  -9   3   6      431.29      444.94     10.58 o 
  -8   3   6      633.90      639.63      8.75 o 
  -7   3   6      198.17      192.45      3.98 o 
  -6   3   6      123.57      127.37      3.20 o 
  -5   3   6       30.62       30.54      1.47 o 
  -4   3   6      202.39      196.27      5.03 o 
  -3   3   6       66.47       57.96      2.87 o 
  -2   3   6      115.78      103.32      3.71 o 
  -1   3   6      111.70      112.95      4.78 o 
   0   3   6      717.30      785.90     11.09 o 
   1   3   6      665.83      688.74      7.00 o 
   2   3   6       70.39       78.62      2.84 o 
   3   3   6       26.76       22.99      1.72 o 
   4   3   6        8.67       12.67      2.14 o 
   5   3   6       35.22       37.13      3.26 o 
   6   3   6       19.22       16.33      4.71 o 
   7   3   6        0.16        1.25      3.30 o 
 -12   4   6        0.38        5.14      3.09 o 
 -11   4   6        0.03        0.28      1.74 o 
 -10   4   6      287.49      292.33      9.01 o 
  -9   4   6       35.25       41.25      3.65 o 
  -8   4   6     1300.27     1310.98     11.33 o 
  -7   4   6      478.57      478.54      6.34 o 
  -6   4   6      592.94      576.03      6.30 o 
  -5   4   6      305.20      300.39      5.22 o 
  -4   4   6      168.80      158.14      5.25 o 
  -3   4   6       98.49       84.62      5.93 o 
  -2   4   6      179.59      148.40      4.89 o 
  -1   4   6      100.77      121.98      4.50 o 
   0   4   6      110.99      121.76      3.84 o 
   1   4   6       40.72       43.57      2.55 o 
   2   4   6      149.91      152.36      4.70 o 
   3   4   6        4.46        4.06      1.53 o 
   4   4   6      198.39      200.54      7.28 o 
   5   4   6       19.77       18.63      2.80 o 
   6   4   6       15.15       18.51      2.89 o 
   7   4   6       22.15       25.65      5.66 o 
 -12   5   6       39.75       45.88      6.61 o 
 -11   5   6      101.07      108.43      5.89 o 
 -10   5   6        0.09        1.77      2.45 o 
  -9   5   6     1952.66     1957.59     22.62 o 
  -8   5   6        0.06        2.67      1.03 o 
  -7   5   6      413.14      413.54      5.62 o 
  -6   5   6      797.78      807.69      8.19 o 
  -5   5   6       11.32       15.94      1.61 o 
  -4   5   6        2.19        1.65      1.22 o 
  -3   5   6       76.71       70.41      3.98 o 
  -2   5   6       46.24       41.69      2.95 o 
  -1   5   6      115.45      124.45      5.03 o 
   0   5   6      874.07      940.77     11.34 o 
   1   5   6       15.11       13.67      1.80 o 
   2   5   6      146.13      151.30      4.33 o 
   3   5   6      135.73      134.11      5.05 o 
   4   5   6      113.74      117.30      5.91 o 
   5   5   6        1.94        2.05      1.78 o 
   6   5   6        1.22        5.20      3.72 o 
 -12   6   6       10.78       13.19      4.02 o 
 -11   6   6       41.10       44.71      4.12 o 
 -10   6   6        4.29        5.98      1.63 o 
  -9   6   6      129.80      131.60      4.61 o 
  -8   6   6      108.79      101.51      4.50 o 
  -7   6   6      133.48      143.40      4.37 o 
  -6   6   6      503.94      501.49     13.46 o 
  -5   6   6        1.42        1.20      1.44 o 
  -4   6   6        3.42        4.75      1.64 o 
  -3   6   6        0.00        2.23      1.36 o 
  -2   6   6        9.50       10.14      2.05 o 
  -1   6   6        6.11        3.21      1.49 o 
   0   6   6      114.57      107.18      5.33 o 
   1   6   6        0.42        2.01      1.43 o 
   2   6   6        0.14        3.80      1.25 o 
   3   6   6       19.00       18.36      2.69 o 
   4   6   6       68.30       79.52      5.54 o 
   5   6   6       24.76       34.44      8.84 o 
 -12   7   6       28.77       30.91      4.04 o 
 -11   7   6       27.21       27.65      5.54 o 
 -10   7   6       80.37       74.47      7.51 o 
  -9   7   6      748.47      757.13     15.92 o 
  -8   7   6      295.81      295.51      9.78 o 
  -7   7   6      397.30      379.09     10.49 o 
  -6   7   6     1265.64     1261.09     15.40 o 
  -5   7   6       44.89       44.66      3.62 o 
  -4   7   6        0.29        0.81      1.39 o 
  -3   7   6        7.90        8.41      5.70 o 
  -2   7   6      127.38      122.22      5.71 o 
  -1   7   6        2.81        3.64      1.69 o 
   0   7   6        3.23        4.93      1.80 o 
   1   7   6        4.05        5.55      3.68 o 
   2   7   6        5.07        4.73      1.64 o 
   3   7   6      195.87      216.00      7.10 o 
   4   7   6       15.59       15.24      4.34 o 
 -11   8   6        0.15        5.81      3.26 o 
 -10   8   6        0.42        3.12      2.29 o 
  -9   8   6       31.40       29.15      3.69 o 
  -8   8   6        7.45        5.39      2.15 o 
  -7   8   6      118.53      115.41      6.16 o 
  -6   8   6       24.59       27.73      3.36 o 
  -5   8   6      105.30       95.93      7.24 o 
  -4   8   6      110.23       91.99      5.34 o 
  -3   8   6      188.53      168.23     10.21 o 
  -2   8   6       52.54       48.24      3.93 o 
  -1   8   6        0.26       -0.94      1.90 o 
   0   8   6       76.75       77.25      5.35 o 
   1   8   6        3.09        5.34      1.99 o 
   2   8   6       53.44       47.13      3.49 o 
 -11   9   6       26.76       32.13      5.58 o 
 -10   9   6       16.24       21.75      6.74 o 
  -9   9   6        2.88        1.88      2.11 o 
  -8   9   6       93.48       92.99      5.93 o 
  -7   9   6        0.02       -0.79      1.81 o 
  -6   9   6       78.79       67.75      5.01 o 
  -5   9   6       80.46       85.62      5.40 o 
  -4   9   6       21.30       21.71      3.06 o 
  -3   9   6       39.93       31.45      3.64 o 
  -2   9   6       30.96       26.33      3.39 o 
  -1   9   6       22.74       21.80      2.99 o 
   0   9   6        2.41        3.19      1.98 o 
   1   9   6        4.62        0.68      1.93 o 
  -9  10   6        1.60        2.66      2.27 o 
  -8  10   6       87.86       81.67      5.99 o 
  -7  10   6        7.49        5.23      2.19 o 
  -6  10   6        0.42        1.60      1.84 o 
  -5  10   6        0.88        3.27      2.18 o 
  -4  10   6        2.47        4.98      2.05 o 
  -3  10   6       29.40       20.69      3.23 o 
  -2  10   6        2.53        8.11      3.37 o 
  -1  10   6        5.45        3.33      3.25 o 
  -7  11   6        9.11        5.05      4.00 o 
  -6  11   6        7.20        8.42      2.46 o 
  -5  11   6       78.93       70.96      5.49 o 
  -4  11   6       43.88       44.43      4.42 o 
   0 -12   7       48.47       58.25      7.61 o 
   1 -12   7       12.01       21.10      5.60 o 
   2 -12   7       51.26       56.93      7.39 o 
   3 -12   7        9.75       14.80      4.35 o 
   4 -12   7       10.61       10.40      2.87 o 
   5 -12   7       46.15       51.18      5.06 o 
   6 -12   7        0.02        2.02      5.68 o 
  -2 -11   7       22.88       22.52      4.86 o 
  -1 -11   7        7.30       10.07      3.87 o 
   0 -11   7       57.49       55.75      7.21 o 
   1 -11   7       93.37       98.18      8.91 o 
   2 -11   7        2.79        5.15      2.91 o 
   3 -11   7        1.71        2.25      2.98 o 
   4 -11   7       12.28       16.95      3.12 o 
   5 -11   7       49.64       49.15      4.53 o 
   6 -11   7       49.15       45.19      4.60 o 
   7 -11   7       44.96       55.84      5.14 o 
   8 -11   7       67.90       72.68      6.92 o 
  -4 -10   7        1.54        1.61      2.76 o 
  -3 -10   7        0.64        0.39      2.55 o 
  -2 -10   7      108.96       99.36      8.94 o 
  -1 -10   7      138.71      167.93     11.37 o 
   0 -10   7        3.54        9.39      3.84 o 
   1 -10   7        8.03        6.24      3.33 o 
   2 -10   7      141.21      127.45      9.20 o 
   3 -10   7        4.94        4.40      3.02 o 
   4 -10   7       73.57       72.12      8.97 o 
   5 -10   7        2.12        6.25      2.28 o 
   6 -10   7        7.39        8.86      2.53 o 
   7 -10   7      753.78      773.32     32.91 o 
   8 -10   7      167.83      173.77      8.35 o 
   9 -10   7       49.72       47.72      7.66 o 
  -5  -9   7       16.06       20.47      4.93 o 
  -4  -9   7       78.93       66.06      7.50 o 
  -3  -9   7        9.36        8.58      3.28 o 
  -2  -9   7       23.53       23.90      4.55 o 
  -1  -9   7        5.22        3.47      2.98 o 
   0  -9   7       38.79       45.15      6.12 o 
   1  -9   7        0.18        2.19      2.31 o 
   2  -9   7        0.01        1.65      2.49 o 
   3  -9   7       16.32       15.81      2.58 o 
   4  -9   7       52.33       57.74      7.61 o 
   5  -9   7       47.55       44.91      4.14 o 
   6  -9   7        2.62        2.93      2.74 o 
   7  -9   7        3.23        6.75      2.50 o 
   8  -9   7       78.35       70.38      5.36 o 
   9  -9   7       68.42       72.02      5.53 o 
  -6  -8   7       26.36       23.30      5.11 o 
  -5  -8   7       26.42       17.17      4.17 o 
  -4  -8   7        8.61        9.31      3.20 o 
  -3  -8   7      395.72      344.98     14.75 o 
  -2  -8   7      342.11      314.63     13.89 o 
  -1  -8   7       24.09       24.47      4.24 o 
   0  -8   7        1.79        3.98      2.52 o 
   1  -8   7      119.22      127.19      8.19 o 
   2  -8   7      135.11      112.14      7.46 o 
   3  -8   7       45.22       44.33      7.32 o 
   4  -8   7       91.53       95.42      5.72 o 
   5  -8   7      402.02      410.49     10.77 o 
   6  -8   7      264.17      256.00      8.89 o 
   7  -8   7       18.99       21.97      3.05 o 
   8  -8   7       52.79       50.13      4.46 o 
   9  -8   7        3.38        6.68      6.49 o 
  10  -8   7       51.54       47.83      4.75 o 
  -7  -7   7       36.51       52.78      6.99 o 
  -6  -7   7      406.68      351.04     16.45 o 
  -5  -7   7      368.24      315.88     14.90 o 
  -4  -7   7        2.60       -0.44      2.48 o 
  -3  -7   7       35.18       32.06      4.67 o 
  -2  -7   7        0.11       -0.78      2.21 o 
  -1  -7   7       30.30       35.41      4.82 o 
   0  -7   7       11.75        7.83      2.39 o 
   1  -7   7      504.70      578.37     15.44 o 
   2  -7   7        0.90       -1.12      1.39 o 
   3  -7   7       30.26       34.96      3.37 o 
   4  -7   7      120.11      113.33      5.65 o 
   5  -7   7        8.13        9.75      2.16 o 
   6  -7   7       22.22       21.48      3.64 o 
   7  -7   7       14.54       15.63      2.52 o 
   8  -7   7        4.73        7.07      2.15 o 
   9  -7   7       61.62       66.47      7.25 o 
  10  -7   7        0.29        2.68      2.13 o 
  -8  -6   7        7.80       17.07      4.79 o 
  -7  -6   7        4.37        4.86      2.62 o 
  -6  -6   7      326.61      339.04     15.17 o 
  -5  -6   7       14.27       22.65      4.33 o 
  -4  -6   7       14.85       15.97      1.87 o 
  -3  -6   7       71.98       62.38      2.99 o 
  -2  -6   7       10.60       12.03      2.92 o 
  -1  -6   7      259.07      267.58     10.49 o 
   0  -6   7       83.81       95.04      5.99 o 
   1  -6   7      804.17      818.78     16.49 o 
   2  -6   7      185.99      146.07      8.97 o 
   3  -6   7       22.27       25.09      2.51 o 
   4  -6   7      133.99      132.07      6.80 o 
   5  -6   7      238.25      218.97      7.17 o 
   6  -6   7        7.06        3.94      1.56 o 
   7  -6   7       43.76       43.26      3.70 o 
   8  -6   7      111.61      112.73      6.11 o 
   9  -6   7        0.01        0.75      1.88 o 
  10  -6   7        3.75        5.95      2.48 o 
  -9  -5   7       32.50       38.49      6.34 o 
  -8  -5   7        2.94        4.31      2.93 o 
  -7  -5   7        6.33       10.44      3.60 o 
  -6  -5   7     1286.94     1307.25     28.13 o 
  -5  -5   7      765.97      725.64     11.25 o 
  -4  -5   7       62.34       69.30      3.58 o 
  -3  -5   7       70.77       65.79      2.90 o 
  -2  -5   7       13.49       13.41      2.63 o 
  -1  -5   7      142.14      150.95      7.15 o 
   0  -5   7       13.39       15.39      2.27 o 
   1  -5   7     4156.44     4386.33     26.83 o 
   2  -5   7      209.38      232.44      7.00 o 
   3  -5   7      265.68      258.28      4.86 o 
   4  -5   7      347.79      343.56      5.19 o 
   5  -5   7       24.24       20.00      2.32 o 
   6  -5   7      285.33      259.52      7.87 o 
   7  -5   7       48.66       46.28      3.81 o 
   8  -5   7       11.76       13.47      2.60 o 
   9  -5   7       14.29       12.29      2.64 o 
  10  -5   7        0.83        5.81      2.37 o 
 -10  -4   7       60.58       66.28      8.22 o 
  -9  -4   7       29.11       36.27      5.86 o 
  -8  -4   7       93.76       92.50      8.40 o 
  -7  -4   7       36.15       45.69      6.27 o 
  -6  -4   7      592.30      610.07     18.25 o 
  -5  -4   7      424.77      397.55      8.35 o 
  -4  -4   7       39.63       35.90      2.59 o 
  -3  -4   7       18.14       19.85      1.94 o 
  -2  -4   7        9.01        9.09      1.42 o 
  -1  -4   7       74.86       82.24      4.67 o 
   0  -4   7      249.00      226.09     14.30 o 
   1  -4   7       10.40       12.92      1.04 o 
   2  -4   7      756.39      796.55     11.97 o 
   3  -4   7      432.66      408.44      7.20 o 
   4  -4   7      317.63      286.43      6.15 o 
   5  -4   7      337.57      332.66     12.96 o 
   6  -4   7      129.39      132.95      8.94 o 
   7  -4   7        3.23        3.62      1.75 o 
   8  -4   7        6.67        9.18      2.28 o 
   9  -4   7        2.07        1.07      1.54 o 
  10  -4   7       39.05       36.23      4.15 o 
 -10  -3   7       51.77       62.54      5.13 o 
  -9  -3   7        0.00        1.06      1.99 o 
  -8  -3   7      365.45      369.82     15.46 o 
  -7  -3   7      119.16      126.48      8.64 o 
  -6  -3   7      368.95      377.39     13.54 o 
  -5  -3   7       41.68       41.17      4.33 o 
  -4  -3   7       36.44       37.26      2.71 o 
  -3  -3   7       61.74       66.61      3.23 o 
  -2  -3   7       26.85       28.46      1.34 o 
  -1  -3   7      120.19      112.86      4.23 o 
   0  -3   7       71.32       64.08      2.03 o 
   1  -3   7      677.46      673.70      8.60 o 
   2  -3   7       29.34       26.44      1.41 o 
   3  -3   7       80.88       81.89      2.44 o 
   4  -3   7      360.15      376.51      7.65 o 
   5  -3   7       61.36       58.21      3.53 o 
   6  -3   7      520.69      497.36     22.24 o 
   7  -3   7      197.07      162.54      6.57 o 
   8  -3   7       54.82       59.48      4.42 o 
   9  -3   7       75.34       72.73      5.26 o 
  10  -3   7        0.31        1.80      2.75 o 
 -11  -2   7       37.15       46.37      3.66 o 
 -10  -2   7        7.44        9.31      1.88 o 
  -9  -2   7      195.88      197.41      7.76 o 
  -8  -2   7        0.74       -1.70      3.40 o 
  -7  -2   7      198.67      203.65     10.44 o 
  -6  -2   7      242.81      236.01     10.29 o 
  -5  -2   7      435.89      440.89     12.74 o 
  -4  -2   7       17.05       17.21      2.15 o 
  -3  -2   7       28.87       43.30      1.84 o 
  -2  -2   7     2550.48     2715.21     17.63 o 
  -1  -2   7        8.92        7.47      0.67 o 
   0  -2   7      132.27      129.36      2.24 o 
   1  -2   7       34.07       36.43      1.23 o 
   2  -2   7      270.77      277.16      4.03 o 
   3  -2   7      208.23      190.90     11.35 o 
   4  -2   7       76.01       89.29      3.76 o 
   5  -2   7       14.90       12.43      1.77 o 
   6  -2   7        1.63       -1.62      1.37 o 
   7  -2   7       69.42       66.97      4.44 o 
   8  -2   7        3.22        5.51      1.84 o 
   9  -2   7       17.09       13.22      3.19 o 
 -11  -1   7       20.85       26.47      2.71 o 
 -10  -1   7       20.08       25.13      2.56 o 
  -9  -1   7      124.68      125.65      4.83 o 
  -8  -1   7        9.77       13.01      1.95 o 
  -7  -1   7        0.49        1.76      1.38 o 
  -6  -1   7      116.42      125.10      6.34 o 
  -5  -1   7       52.57       51.99      4.34 o 
  -4  -1   7        3.43        5.70      0.93 o 
  -3  -1   7     2449.98     2586.52     13.95 o 
  -2  -1   7     2027.66     2146.45     13.77 o 
  -1  -1   7      528.58      549.91      4.23 o 
   0  -1   7      120.55      108.78      2.58 o 
   1  -1   7      260.68      249.26      4.51 o 
   2  -1   7       61.20       50.60      2.65 o 
   3  -1   7        0.13        1.49      1.99 o 
   4  -1   7       11.81       19.54      1.88 o 
   5  -1   7      263.26      244.56      6.92 o 
   6  -1   7     1216.86     1193.97     18.46 o 
   7  -1   7       48.64       48.02      3.81 o 
   8  -1   7       66.71       60.20      7.32 o 
   9  -1   7       12.14       19.32      4.86 o 
 -11   0   7        1.41        6.09      2.13 o 
 -10   0   7       15.69       14.15      1.96 o 
  -9   0   7       31.05       36.61      2.66 o 
  -8   0   7      112.12      113.02      5.36 o 
  -7   0   7      706.71      694.86      9.20 o 
  -6   0   7        9.33        6.91      1.06 o 
  -5   0   7     1347.00     1470.44     20.36 o 
  -4   0   7        4.73        7.75      1.17 o 
  -3   0   7      596.17      564.70      6.65 o 
  -2   0   7     4853.84     5070.35     33.65 o 
  -1   0   7      547.33      542.95      9.27 o 
   0   0   7       32.36       24.73      1.37 o 
   1   0   7       79.23       64.24      2.18 o 
   2   0   7        0.03        0.85      0.50 o 
   3   0   7      603.63      606.80      7.24 o 
   4   0   7       28.12       28.18      2.28 o 
   5   0   7       14.60       13.76      2.03 o 
   6   0   7      546.71      555.98     11.55 o 
   7   0   7       18.02       20.56      2.67 o 
   8   0   7       40.84       32.09      5.73 o 
 -12   1   7       36.33       36.87      4.04 o 
 -11   1   7        3.67        4.80      2.65 o 
 -10   1   7        4.74        6.23      1.45 o 
  -9   1   7       66.53       71.10      4.57 o 
  -8   1   7        0.99        2.23      1.11 o 
  -7   1   7      237.28      247.91      5.17 o 
  -6   1   7      180.61      174.88      3.82 o 
  -5   1   7        6.21        8.46      1.85 o 
  -4   1   7      705.41      806.00     13.73 o 
  -3   1   7     1128.79     1261.89     11.67 o 
  -2   1   7      384.23      378.41      7.98 o 
  -1   1   7      359.31      332.44      4.92 o 
   0   1   7      297.05      254.21      4.18 o 
   1   1   7      156.20      157.36      7.68 o 
   2   1   7        1.06        2.23      0.73 o 
   3   1   7        6.26        9.80      1.17 o 
   4   1   7      151.96      149.59      4.14 o 
   5   1   7        0.01        0.72      0.98 o 
   6   1   7       45.59       43.97      3.60 o 
   7   1   7        4.63        9.34      4.16 o 
   8   1   7      122.19       96.53      9.70 o 
 -12   2   7       29.65       34.97      5.90 o 
 -11   2   7       29.55       28.22      3.32 o 
 -10   2   7       78.88       75.48      4.85 o 
  -9   2   7       43.06       40.90      4.26 o 
  -8   2   7      161.36      157.33      6.04 o 
  -7   2   7      107.07      107.20      2.95 o 
  -6   2   7        6.24        7.65      1.01 o 
  -5   2   7      779.06      818.31     15.52 o 
  -4   2   7       20.22       22.90      1.92 o 
  -3   2   7     1539.89     1542.89     14.43 o 
  -2   2   7       18.53       16.14      0.98 o 
  -1   2   7      183.57      161.38      3.22 o 
   0   2   7      536.31      497.08      5.47 o 
   1   2   7     1219.70     1178.83     16.45 o 
   2   2   7      506.22      515.86      7.02 o 
   3   2   7       19.60       25.12      1.76 o 
   4   2   7        6.33        6.86      1.17 o 
   5   2   7        5.51        5.23      1.66 o 
   6   2   7       76.84       70.98      7.43 o 
   7   2   7       65.68       64.04      7.98 o 
 -12   3   7       31.15       29.59      5.70 o 
 -11   3   7       12.50       11.93      2.97 o 
 -10   3   7       20.18       21.89      3.83 o 
  -9   3   7       10.10        6.01      2.55 o 
  -8   3   7      177.79      176.26      4.08 o 
  -7   3   7       10.36       13.01      1.19 o 
  -6   3   7      251.24      226.98     10.70 o 
  -5   3   7       40.74       43.55      2.03 o 
  -4   3   7      422.36      436.69      8.23 o 
  -3   3   7       21.36       28.96      2.74 o 
  -2   3   7        0.93        0.14      1.33 o 
  -1   3   7        1.81        2.32      0.79 o 
   0   3   7      309.21      332.44      5.78 o 
   1   3   7      222.02      220.68      3.62 o 
   2   3   7      123.82      113.11      3.19 o 
   3   3   7       43.55       48.93      2.48 o 
   4   3   7       31.16       35.17      3.04 o 
   5   3   7       33.74       30.63      4.90 o 
   6   3   7       84.07       84.81      8.41 o 
   7   3   7       44.48       51.76      7.30 o 
 -12   4   7       11.14       18.22      4.62 o 
 -11   4   7       60.04       60.29      4.58 o 
 -10   4   7      160.16      142.65      9.18 o 
  -9   4   7      116.51      110.91      5.52 o 
  -8   4   7      806.40      805.21     14.38 o 
  -7   4   7        3.41        3.45      0.95 o 
  -6   4   7      403.93      408.85      5.14 o 
  -5   4   7       46.63       41.74      1.68 o 
  -4   4   7      316.85      284.13     10.25 o 
  -3   4   7        0.01        0.24      1.07 o 
  -2   4   7      119.39      113.47      4.39 o 
  -1   4   7      110.72       94.94      3.25 o 
   0   4   7      129.30      126.25      4.00 o 
   1   4   7      355.29      370.46      5.81 o 
   2   4   7      152.68      152.30      4.74 o 
   3   4   7        0.38        2.38      1.16 o 
   4   4   7       10.80        6.38      3.07 o 
   5   4   7        5.85        4.63      3.04 o 
   6   4   7      105.51      117.94     10.44 o 
 -12   5   7        0.06        0.69      2.51 o 
 -11   5   7       10.49        9.65      2.48 o 
 -10   5   7       16.53       17.78      3.36 o 
  -9   5   7       47.91       45.44      3.27 o 
  -8   5   7     2527.84     2525.82     18.37 o 
  -7   5   7        6.57        4.89      1.35 o 
  -6   5   7        2.26        3.33      0.85 o 
  -5   5   7      319.34      332.41      5.57 o 
  -4   5   7       84.30       83.85      4.25 o 
  -3   5   7      187.99      192.16      6.29 o 
  -2   5   7       17.75       14.50      2.01 o 
  -1   5   7        0.29        0.04      1.51 o 
   0   5   7        4.65        5.13      1.57 o 
   1   5   7      103.40      109.15      3.57 o 
   2   5   7       45.63       41.28      3.30 o 
   3   5   7        0.39        4.61      2.29 o 
   4   5   7        3.05        6.57      4.70 o 
   5   5   7       36.35       30.26      5.55 o 
 -12   6   7       19.51       24.29      5.36 o 
 -11   6   7        6.86        3.96      1.98 o 
 -10   6   7      195.78      180.17      6.26 o 
  -9   6   7       16.31       22.44      2.13 o 
  -8   6   7      533.07      532.45     10.12 o 
  -7   6   7      320.14      344.02     17.80 o 
  -6   6   7     1322.76     1311.15     18.07 o 
  -5   6   7        6.96        9.05      1.99 o 
  -4   6   7       48.48       50.21      4.84 o 
  -3   6   7       79.09       88.10      4.59 o 
  -2   6   7       38.57       32.12      3.01 o 
  -1   6   7       12.61        9.49      2.05 o 
   0   6   7        0.19        3.00      1.79 o 
   1   6   7       18.46       22.23      2.36 o 
   2   6   7       26.86       23.08      2.38 o 
   3   6   7        0.06        1.27      2.00 o 
   4   6   7       21.17       29.41      5.98 o 
 -11   7   7       11.26        6.40      3.30 o 
 -10   7   7       28.64       31.53      5.15 o 
  -9   7   7       45.58       43.85      4.07 o 
  -8   7   7       96.82       87.96      6.31 o 
  -7   7   7        6.72        5.98      3.94 o 
  -6   7   7      713.13      689.28     13.90 o 
  -5   7   7      337.32      318.85     16.68 o 
  -4   7   7       21.64       18.30      2.53 o 
  -3   7   7      496.08      440.29     10.82 o 
  -2   7   7       12.32       18.34      5.29 o 
  -1   7   7        0.28        1.51      1.66 o 
   0   7   7        5.12        3.94      2.06 o 
   1   7   7        0.26        2.84      1.94 o 
   2   7   7        2.37        1.13      3.21 o 
   3   7   7        0.37        1.10      2.09 o 
 -11   8   7       28.17       28.80      5.68 o 
 -10   8   7      139.60      152.08      7.93 o 
  -9   8   7      122.17      123.85      6.89 o 
  -8   8   7       19.98       17.81      3.27 o 
  -7   8   7        5.71        3.02      1.73 o 
  -6   8   7       84.49       78.50      5.11 o 
  -5   8   7       22.92       19.14      2.92 o 
  -4   8   7       17.80       23.02      3.15 o 
  -3   8   7       30.67       24.23      3.18 o 
  -2   8   7        1.47        2.10      2.56 o 
  -1   8   7       20.02       18.97      2.88 o 
   0   8   7        4.38        8.58      2.28 o 
   1   8   7        2.92        1.55      1.86 o 
   2   8   7        3.72        8.21      4.14 o 
 -10   9   7       13.42       13.64      3.49 o 
  -9   9   7       45.19       42.27      4.51 o 
  -8   9   7       79.12       77.71      5.60 o 
  -7   9   7       67.16       54.88      4.75 o 
  -6   9   7      121.52       93.59      5.91 o 
  -5   9   7        7.27        2.90      2.28 o 
  -4   9   7       68.74       51.36      8.10 o 
  -3   9   7      375.02      335.83     17.37 o 
  -2   9   7      171.67      188.80     13.35 o 
  -1   9   7        0.00        1.52      2.02 o 
   0   9   7        2.01        0.94      2.01 o 
  -9  10   7       14.44       11.57      2.71 o 
  -8  10   7       17.55       21.34      3.55 o 
  -7  10   7        0.27        1.94      1.90 o 
  -6  10   7        0.40       -0.29      1.82 o 
  -5  10   7      119.89      102.91     10.67 o 
  -4  10   7       39.99       49.21      8.07 o 
  -3  10   7        4.10        3.80      2.01 o 
  -2  10   7        5.46       10.07      3.47 o 
   1 -12   8        7.19       14.95      4.81 o 
   2 -12   8        0.36        0.87      2.93 o 
   3 -12   8        2.59        8.04      2.62 o 
   4 -12   8      168.63      166.19     10.95 o 
   5 -12   8        3.79        4.12      2.76 o 
  -2 -11   8        5.21        9.58      3.72 o 
  -1 -11   8        0.29        0.35      2.70 o 
   0 -11   8       28.09       28.89      5.71 o 
   1 -11   8      169.00      173.98     11.52 o 
   2 -11   8       95.86       88.75      8.48 o 
   3 -11   8      187.92      203.31      8.93 o 
   4 -11   8        5.73        1.56      2.24 o 
   5 -11   8        0.59        1.94      2.47 o 
   6 -11   8      163.72      147.36      7.88 o 
   7 -11   8      195.91      197.35     15.24 o 
  -4 -10   8       28.31       24.58      5.40 o 
  -3 -10   8       69.50       55.95      5.00 o 
  -2 -10   8       86.44       78.94      8.31 o 
  -1 -10   8      221.02      223.20     12.92 o 
   0 -10   8      194.74      197.09     11.76 o 
   1 -10   8       32.40       35.60      5.34 o 
   2 -10   8       41.04       39.66      5.41 o 
   3 -10   8        6.52        9.59      3.64 o 
   4 -10   8        5.14        2.51      1.95 o 
   5 -10   8        7.68        9.13      2.59 o 
   6 -10   8       13.17       16.69      3.13 o 
   7 -10   8       55.15       57.53      5.01 o 
   8 -10   8       57.98       58.98      5.29 o 
  -5  -9   8       10.43        5.78      3.57 o 
  -4  -9   8       23.47       14.23      4.08 o 
  -3  -9   8        4.46       12.31      3.76 o 
  -2  -9   8       54.21       51.61      6.24 o 
  -1  -9   8       49.53       50.60      6.07 o 
   0  -9   8       42.59       38.33      5.09 o 
   1  -9   8      246.69      242.81     11.79 o 
   2  -9   8       20.05       18.55      3.73 o 
   3  -9   8        0.05        0.97      2.18 o 
   4  -9   8      108.39      102.80      5.80 o 
   5  -9   8       55.31       66.41      5.96 o 
   6  -9   8      350.08      353.33     10.96 o 
   7  -9   8       50.79       45.62      4.47 o 
   8  -9   8       71.87       78.88      9.16 o 
   9  -9   8       24.39       25.47      3.57 o 
  -6  -8   8        1.58        6.75      3.33 o 
  -5  -8   8        4.68        8.19      3.34 o 
  -4  -8   8       12.06       13.79      3.84 o 
  -3  -8   8       14.48       11.46      3.91 o 
  -2  -8   8        5.73        7.05      2.93 o 
  -1  -8   8       11.33       12.20      3.36 o 
   0  -8   8      115.36      116.61      7.97 o 
   1  -8   8      515.75      525.94     15.90 o 
   2  -8   8        0.10       -0.02      1.62 o 
   3  -8   8        8.62       13.26      2.43 o 
   4  -8   8       40.38       46.48      3.87 o 
   5  -8   8       62.95       65.53      4.52 o 
   6  -8   8       15.06       17.64      2.75 o 
   7  -8   8      158.83      174.41      7.57 o 
   8  -8   8       41.27       42.31      6.30 o 
   9  -8   8        4.35        3.76      2.24 o 
  -7  -7   8        0.99        0.47      2.36 o 
  -6  -7   8       18.03       16.30      4.13 o 
  -5  -7   8       13.35       15.24      4.22 o 
  -4  -7   8       20.67       15.78      3.80 o 
  -3  -7   8      132.53      120.80      5.11 o 
  -2  -7   8      189.52      186.40      9.88 o 
  -1  -7   8       44.44       40.02      4.68 o 
   0  -7   8        2.23        6.58      2.75 o 
   1  -7   8       86.75       98.67      6.56 o 
   2  -7   8       29.42       26.90      2.86 o 
   3  -7   8       32.10       28.32      2.78 o 
   4  -7   8       84.52       74.05      4.40 o 
   5  -7   8        1.91        0.07      2.31 o 
   6  -7   8        0.89        1.97      1.62 o 
   7  -7   8        3.40        3.50      2.06 o 
   8  -7   8        0.23        2.00      1.80 o 
   9  -7   8       93.94      108.73      6.50 o 
  -8  -6   8       86.61       98.53      9.23 o 
  -7  -6   8        0.24        4.75      3.06 o 
  -6  -6   8        1.29        0.74      3.05 o 
  -5  -6   8      101.23       99.64      8.07 o 
  -4  -6   8       45.54       44.58      3.10 o 
  -3  -6   8       20.59       17.63      1.71 o 
  -2  -6   8      236.13      235.99     10.26 o 
  -1  -6   8        4.81        9.12      2.48 o 
   0  -6   8      343.87      333.74     10.90 o 
   1  -6   8        8.06        4.85      1.44 o 
   2  -6   8        7.40       12.02      1.85 o 
   3  -6   8      202.45      198.22      6.32 o 
   4  -6   8     1081.82     1095.49     12.08 o 
   5  -6   8      737.26      732.58     12.94 o 
   6  -6   8      188.16      187.69      7.04 o 
   7  -6   8        8.68        7.38      3.20 o 
   8  -6   8        4.37        3.59      1.80 o 
   9  -6   8        0.26        2.62      1.99 o 
  -9  -5   8        3.75        4.33      2.84 o 
  -8  -5   8        3.84        2.60      2.65 o 
  -7  -5   8       27.92       39.12      5.66 o 
  -6  -5   8      149.44      174.27     10.52 o 
  -5  -5   8      382.25      377.30     12.53 o 
  -4  -5   8        0.52        1.44      1.18 o 
  -3  -5   8        8.19       10.61      2.14 o 
  -2  -5   8        2.15        3.74      1.28 o 
  -1  -5   8       46.33       38.10      3.66 o 
   0  -5   8       34.23       28.75      3.13 o 
   1  -5   8        6.79        5.50      0.89 o 
   2  -5   8      128.10      136.84      3.74 o 
   3  -5   8       94.64       95.16      3.89 o 
   4  -5   8      186.65      174.51      3.90 o 
   5  -5   8      180.50      163.52      5.95 o 
   6  -5   8      107.33       93.20      4.83 o 
   7  -5   8       85.03       92.46      5.29 o 
   8  -5   8        9.48        9.82      2.44 o 
   9  -5   8        6.77        9.93      2.64 o 
  -9  -4   8        4.85        4.05      3.20 o 
  -8  -4   8      178.86      200.43     11.97 o 
  -7  -4   8      390.26      397.38     15.73 o 
  -6  -4   8     2888.14     2855.68     39.23 o 
  -5  -4   8      721.18      683.07     11.47 o 
  -4  -4   8      710.22      672.04     19.11 o 
  -3  -4   8      381.25      360.83      7.89 o 
  -2  -4   8      385.50      375.02      6.22 o 
  -1  -4   8       44.73       39.24      3.21 o 
   0  -4   8       25.41       33.83      1.53 o 
   1  -4   8       46.63       54.01      1.79 o 
   2  -4   8       10.72       12.08      1.18 o 
   3  -4   8      137.02      138.22      3.42 o 
   4  -4   8      808.01      822.67     10.25 o 
   5  -4   8      111.02      113.89      4.89 o 
   6  -4   8      588.21      546.48     11.28 o 
   7  -4   8      277.82      284.30     13.97 o 
   8  -4   8        8.36        2.42      1.87 o 
   9  -4   8        3.81        5.79      3.79 o 
 -10  -3   8        4.42       13.71      4.38 o 
  -9  -3   8       28.38       25.69      4.78 o 
  -8  -3   8       31.00       30.00      4.81 o 
  -7  -3   8       22.08       27.87      4.49 o 
  -6  -3   8       55.13       51.18      5.94 o 
  -5  -3   8       29.71       29.17      2.49 o 
  -4  -3   8      108.64      102.33      4.23 o 
  -3  -3   8      271.63      278.72      6.05 o 
  -2  -3   8       76.27       55.68      2.92 o 
  -1  -3   8      298.08      296.10      3.68 o 
   0  -3   8       19.13       20.35      1.12 o 
   1  -3   8        4.19        4.92      0.66 o 
   2  -3   8        0.04       -0.27      0.77 o 
   3  -3   8       29.77       29.38      1.80 o 
   4  -3   8      112.06      120.02      4.45 o 
   5  -3   8       94.19       82.96      6.99 o 
   6  -3   8      463.62      455.23     10.14 o 
   7  -3   8      105.58      100.31      5.37 o 
   8  -3   8      196.98      194.38     12.52 o 
   9  -3   8       62.46       69.75      8.15 o 
 -11  -2   8       46.90       52.48      4.80 o 
 -10  -2   8       30.15       28.95      2.78 o 
  -9  -2   8        2.56        3.04      1.57 o 
  -8  -2   8       93.19       97.23      5.58 o 
  -7  -2   8        6.32        6.77      1.74 o 
  -6  -2   8     2492.35     2436.84     23.69 o 
  -5  -2   8       37.49       40.72      3.98 o 
  -4  -2   8       38.77       40.04      2.67 o 
  -3  -2   8       62.33       73.53      2.79 o 
  -2  -2   8      134.94      126.65      2.67 o 
  -1  -2   8      133.09      122.35      2.33 o 
   0  -2   8      184.55      174.00      3.41 o 
   1  -2   8        5.64        7.26      0.74 o 
   2  -2   8      110.04      122.97      2.72 o 
   3  -2   8      178.98      192.15      3.84 o 
   4  -2   8       35.11       43.83      2.66 o 
   5  -2   8      223.81      211.97      6.33 o 
   6  -2   8       37.24       25.44      2.58 o 
   7  -2   8       95.15       81.87      7.76 o 
   8  -2   8      126.56       97.86      9.06 o 
   9  -2   8        5.19       10.21      4.55 o 
 -11  -1   8        0.03        3.73      4.02 o 
 -10  -1   8      200.59      205.63      8.45 o 
  -9  -1   8        7.86        9.61      1.63 o 
  -8  -1   8      122.58      124.88      5.99 o 
  -7  -1   8       50.23       53.42      6.06 o 
  -6  -1   8      236.89      212.58      6.81 o 
  -5  -1   8      627.36      616.49     13.77 o 
  -4  -1   8       49.52       39.76      2.04 o 
  -3  -1   8      802.33      900.46     18.81 o 
  -2  -1   8     2054.09     2111.83     16.96 o 
  -1  -1   8       55.60       53.84      1.37 o 
   0  -1   8      305.63      303.09      4.55 o 
   1  -1   8       33.31       24.66      1.46 o 
   2  -1   8      587.75      590.65      9.33 o 
   3  -1   8        6.45        5.48      1.06 o 
   4  -1   8       12.22       14.96      1.72 o 
   5  -1   8      129.01      116.90      4.75 o 
   6  -1   8       10.46        7.56      3.05 o 
   7  -1   8       79.80       75.16      7.86 o 
   8  -1   8      106.45       91.79      9.02 o 
 -11   0   8        0.83        0.26      1.91 o 
 -10   0   8      166.12      163.89      7.92 o 
  -9   0   8       85.16       83.73      5.11 o 
  -8   0   8       31.57       29.97      2.24 o 
  -7   0   8       89.31       84.85      4.53 o 
  -6   0   8      278.22      297.61      7.77 o 
  -5   0   8        3.96        5.57      1.77 o 
  -4   0   8      429.19      436.86      8.77 o 
  -3   0   8        0.84        1.07      0.39 o 
  -2   0   8      249.59      273.01      3.24 o 
  -1   0   8      615.71      607.25      8.49 o 
   0   0   8      694.94      678.94      7.15 o 
   1   0   8       62.02       66.14      2.37 o 
   2   0   8      202.79      191.67      7.88 o 
   3   0   8        0.70        1.03      0.67 o 
   4   0   8       17.74       16.39      1.65 o 
   5   0   8       29.80       40.82      3.42 o 
   6   0   8        9.37        8.41      3.65 o 
   7   0   8      206.65      175.28     11.71 o 
   8   0   8        5.87        2.83      3.47 o 
 -12   1   8       31.45       34.06      5.01 o 
 -11   1   8       42.78       36.46      7.50 o 
 -10   1   8       54.38       47.41      4.03 o 
  -9   1   8       16.78       13.63      2.43 o 
  -8   1   8       16.18       17.32      1.63 o 
  -7   1   8      138.68      144.32      3.41 o 
  -6   1   8       16.90       19.25      2.91 o 
  -5   1   8      415.13      385.82     10.74 o 
  -4   1   8       46.57       36.79      3.02 o 
  -3   1   8      477.92      505.36      8.39 o 
  -2   1   8     1673.59     1654.75     33.62 o 
  -1   1   8        2.88        2.64      0.40 o 
   0   1   8      109.89       98.38      2.83 o 
   1   1   8      100.89      119.18      4.19 o 
   2   1   8       51.98       51.17      1.86 o 
   3   1   8       25.56       34.87      1.96 o 
   4   1   8       87.61       95.97      4.72 o 
   5   1   8        1.52        2.93      1.53 o 
   6   1   8      275.14      284.86     14.36 o 
   7   1   8        0.67       -0.83      2.69 o 
 -12   2   8        2.13        7.22      5.22 o 
 -11   2   8        1.76        4.25      2.23 o 
 -10   2   8        0.05        1.03      1.65 o 
  -9   2   8        0.50        2.28      1.50 o 
  -8   2   8      161.62      160.21      5.31 o 
  -7   2   8     1215.99     1243.55     13.67 o 
  -6   2   8      267.96      285.01      6.24 o 
  -5   2   8      114.53      117.10      4.51 o 
  -4   2   8       28.41       35.71      1.90 o 
  -3   2   8        0.27        1.49      0.92 o 
  -2   2   8       31.25       28.14      1.31 o 
  -1   2   8       14.13       13.51      1.33 o 
   0   2   8       54.07       50.12      1.75 o 
   1   2   8        6.48        6.19      0.77 o 
   2   2   8       42.00       34.22      1.71 o 
   3   2   8       31.28       28.05      2.61 o 
   4   2   8        5.45        4.25      1.51 o 
   5   2   8       36.64       43.39      5.74 o 
   6   2   8       75.51       78.37      8.34 o 
   7   2   8      267.34      247.00     14.66 o 
 -12   3   8       13.62       10.54      2.34 o 
 -11   3   8        6.50        6.74      2.16 o 
 -10   3   8      201.31      178.93      7.36 o 
  -9   3   8       67.72       58.52      4.07 o 
  -8   3   8      335.11      350.76      7.75 o 
  -7   3   8      647.70      656.80     10.07 o 
  -6   3   8      111.94      111.55      4.07 o 
  -5   3   8        0.00        1.10      0.77 o 
  -4   3   8      135.00      139.27      4.78 o 
  -3   3   8      282.92      263.66      6.15 o 
  -2   3   8       99.83       99.37      6.50 o 
  -1   3   8       37.63       40.18      2.01 o 
   0   3   8       28.95       28.69      3.40 o 
   1   3   8        6.93        5.97      0.97 o 
   2   3   8      353.62      347.94      5.60 o 
   3   3   8      122.33      141.42      4.75 o 
   4   3   8        0.11        0.41      2.04 o 
   5   3   8        1.44        1.84      2.48 o 
   6   3   8       84.71       88.40      9.10 o 
 -12   4   8        0.62        3.57      2.04 o 
 -11   4   8        9.20       10.22      2.25 o 
 -10   4   8        0.03        1.72      1.91 o 
  -9   4   8        1.99        4.83      2.44 o 
  -8   4   8      288.69      279.50      7.17 o 
  -7   4   8       43.00       52.96      3.31 o 
  -6   4   8     2394.06     2426.92     16.18 o 
  -5   4   8       57.31       61.62      3.09 o 
  -4   4   8      436.79      420.13      7.46 o 
  -3   4   8      549.10      498.64      9.38 o 
  -2   4   8       76.02       75.01      3.80 o 
  -1   4   8        7.24        8.85      1.90 o 
   0   4   8        0.51        1.26      1.14 o 
   1   4   8       25.45       27.28      1.79 o 
   2   4   8       23.58       26.54      3.15 o 
   3   4   8        0.33        0.56      1.80 o 
   4   4   8       44.85       43.45      4.76 o 
   5   4   8        0.65       -1.91      3.13 o 
 -12   5   8        6.48       12.66      4.11 o 
 -11   5   8        3.68        1.70      1.64 o 
 -10   5   8      127.35      123.08      6.40 o 
  -9   5   8      100.77       99.23      3.99 o 
  -8   5   8       30.94       32.30      2.28 o 
  -7   5   8     2899.67     2827.12     31.99 o 
  -6   5   8     1518.80     1525.56     16.43 o 
  -5   5   8      412.53      425.40      9.72 o 
  -4   5   8      723.91      725.28     12.39 o 
  -3   5   8       25.17       18.48      2.20 o 
  -2   5   8        4.95        6.38      1.64 o 
  -1   5   8        1.10       -0.74      1.39 o 
   0   5   8        9.10       11.77      1.72 o 
   1   5   8        5.23        8.55      1.50 o 
   2   5   8       89.83       83.59      5.35 o 
   3   5   8        2.98        6.44      2.36 o 
   4   5   8       70.80       75.79      6.12 o 
   5   5   8      117.43      122.34      7.55 o 
 -12   6   8        4.05       11.96      4.49 o 
 -11   6   8        0.61        0.50      1.48 o 
 -10   6   8        4.87        8.19      1.84 o 
  -9   6   8       42.30       40.97      3.16 o 
  -8   6   8       23.33       22.63      2.58 o 
  -7   6   8        0.88        2.54      3.61 o 
  -6   6   8       61.57       63.87      6.13 o 
  -5   6   8      362.00      374.63      9.78 o 
  -4   6   8      207.98      186.63      6.84 o 
  -3   6   8       29.28       24.13      3.01 o 
  -2   6   8        1.67        2.50      1.91 o 
  -1   6   8        6.55        8.81      4.20 o 
   0   6   8       10.45       12.12      2.32 o 
   1   6   8        0.00       -0.76      1.16 o 
   2   6   8       32.21       28.39      3.63 o 
   3   6   8        2.23        2.73      4.35 o 
 -11   7   8        8.72       13.30      3.71 o 
 -10   7   8       35.01       39.96      7.09 o 
  -9   7   8       23.08       21.85      3.81 o 
  -8   7   8      159.19      150.05      7.16 o 
  -7   7   8      587.50      584.13     15.12 o 
  -6   7   8      501.85      500.61     12.05 o 
  -5   7   8      155.56      132.41      7.02 o 
  -4   7   8      546.74      524.14     20.62 o 
  -3   7   8        9.55        7.10      2.46 o 
  -2   7   8       31.04       27.80      3.24 o 
  -1   7   8        0.64       -1.89      1.49 o 
   0   7   8       58.48       60.06      4.66 o 
   1   7   8        0.60        2.46      3.47 o 
   2   7   8       18.32       30.14      5.46 o 
 -10   8   8        1.82        2.62      2.30 o 
  -9   8   8       40.68       44.47      4.43 o 
  -8   8   8        8.08        5.47      2.75 o 
  -7   8   8       25.63       23.09      3.34 o 
  -6   8   8       16.81       17.67      4.01 o 
  -5   8   8       12.38       15.98      2.87 o 
  -4   8   8       39.84       42.45      4.43 o 
  -3   8   8       69.56       67.99      4.87 o 
  -2   8   8        0.00        4.04      3.50 o 
  -1   8   8       35.31       36.03      3.77 o 
   0   8   8       13.29       11.39      2.53 o 
   1   8   8        0.07        5.05      3.44 o 
  -9   9   8       18.72       20.94      3.33 o 
  -8   9   8        8.75        6.59      2.43 o 
  -7   9   8       46.35       40.97      4.78 o 
  -6   9   8      191.71      204.23      7.13 o 
  -5   9   8       11.49       11.43      2.44 o 
  -4   9   8       22.19       25.45      3.26 o 
  -3   9   8       83.65       88.93      5.66 o 
  -2   9   8        8.59       15.41      2.91 o 
  -1   9   8       11.36        9.00      2.56 o 
  -8  10   8       20.53       25.47      3.80 o 
  -7  10   8        3.91        7.71      2.51 o 
  -6  10   8        0.44        3.93      1.85 o 
  -5  10   8       14.32       12.90      3.36 o 
  -4  10   8        3.01        3.99      2.30 o 
   2 -12   9        4.32        5.05      3.16 o 
   3 -12   9       50.65       72.50      5.77 o 
   4 -12   9        0.42        3.05      5.44 o 
  -1 -11   9        9.38       19.87      4.79 o 
   0 -11   9       11.41       17.22      4.52 o 
   1 -11   9        2.89       14.90      4.68 o 
   2 -11   9       12.37       12.62      4.01 o 
   3 -11   9       87.16       87.05      5.99 o 
   4 -11   9        0.34        2.06      2.09 o 
   5 -11   9       14.58       16.16      2.94 o 
   6 -11   9       49.53       49.11      4.80 o 
  -3 -10   9       37.23       34.80      4.06 o 
  -2 -10   9        0.18       -2.83      3.02 o 
  -1 -10   9        0.15        1.01      2.56 o 
   0 -10   9      212.87      196.55     11.78 o 
   1 -10   9      101.93      117.71      9.17 o 
   2 -10   9        6.95        8.66      2.45 o 
   3 -10   9        3.08        6.25      2.39 o 
   4 -10   9       40.27       39.78      6.34 o 
   5 -10   9        8.02        7.39      2.28 o 
   6 -10   9       22.14       18.37      3.06 o 
   7 -10   9        0.20        1.59      2.38 o 
  -5  -9   9       45.77       56.97      7.32 o 
  -4  -9   9        4.06        2.39      2.59 o 
  -3  -9   9       18.43       14.63      2.71 o 
  -2  -9   9      127.99      133.11      9.59 o 
  -1  -9   9        8.93       11.41      3.81 o 
   0  -9   9       11.48       16.58      3.75 o 
   1  -9   9        0.52        3.97      2.23 o 
   2  -9   9       72.54       66.33      4.74 o 
   3  -9   9        0.20        1.52      4.35 o 
   4  -9   9        0.19        2.82      1.77 o 
   5  -9   9       29.46       33.51      4.71 o 
   6  -9   9       33.81       33.83      3.76 o 
   7  -9   9       57.04       66.06      5.11 o 
   8  -9   9       23.82       24.50      3.53 o 
  -6  -8   9       54.85       60.10      7.48 o 
  -5  -8   9       13.94       20.96      4.58 o 
  -4  -8   9       18.17       20.79      4.41 o 
  -3  -8   9       18.80       16.49      1.95 o 
  -2  -8   9       23.38       28.54      4.53 o 
  -1  -8   9      264.50      246.89     11.64 o 
   0  -8   9       58.44       48.26      5.36 o 
   1  -8   9        3.63        4.43      2.35 o 
   2  -8   9       12.43       12.28      3.75 o 
   3  -8   9      251.69      237.39      7.99 o 
   4  -8   9       42.69       36.88      3.48 o 
   5  -8   9       10.60        6.40      4.64 o 
   6  -8   9      106.98      104.10      5.86 o 
   7  -8   9      325.28      341.95     10.63 o 
   8  -8   9       87.65       92.16      7.96 o 
  -7  -7   9        2.18        9.73      4.04 o 
  -6  -7   9       50.05       59.13      7.13 o 
  -5  -7   9        3.18        6.67      3.31 o 
  -4  -7   9      579.94      559.60     18.58 o 
  -3  -7   9      528.86      486.67      8.92 o 
  -2  -7   9        2.25        3.73      2.38 o 
  -1  -7   9       25.13       29.26      4.07 o 
   0  -7   9        7.50        9.20      2.61 o 
   1  -7   9        8.62        6.35      1.70 o 
   2  -7   9       48.77       43.65      5.47 o 
   3  -7   9      255.11      272.39      9.67 o 
   4  -7   9      116.74      124.86      5.65 o 
   5  -7   9       63.35       50.12      3.73 o 
   6  -7   9      221.96      208.83     13.52 o 
   7  -7   9        2.32        2.03      3.20 o 
   8  -7   9        0.89       -0.73      2.08 o 
   9  -7   9       20.66       23.21      5.43 o 
  -8  -6   9        9.13        6.50      3.35 o 
  -7  -6   9       32.96       37.13      5.65 o 
  -6  -6   9      160.88      151.35     10.43 o 
  -5  -6   9      108.63      114.05      8.39 o 
  -4  -6   9     1187.23     1120.21     15.82 o 
  -3  -6   9      198.94      203.81      6.68 o 
  -2  -6   9        6.59        3.17      2.84 o 
  -1  -6   9        0.25        2.69      1.95 o 
   0  -6   9       55.41       60.64      4.86 o 
   1  -6   9      146.37      141.81      5.34 o 
   2  -6   9        9.12        6.02      1.47 o 
   3  -6   9       69.97       61.54      2.78 o 
   4  -6   9       14.87       19.98      2.35 o 
   5  -6   9      123.68      116.32      5.30 o 
   6  -6   9      258.44      267.25      9.30 o 
   7  -6   9       17.45       17.85      2.64 o 
   8  -6   9        0.81       -3.37      3.44 o 
   9  -6   9        0.34        1.85      3.30 o 
  -9  -5   9        0.04        1.46      2.81 o 
  -8  -5   9       42.44       50.99      6.60 o 
  -7  -5   9       50.12       56.10      6.26 o 
  -6  -5   9      778.79      797.19     22.03 o 
  -5  -5   9       21.15       22.22      2.45 o 
  -4  -5   9     1150.74     1122.72     23.03 o 
  -3  -5   9      975.91      941.72     18.88 o 
  -2  -5   9      247.44      245.80      6.75 o 
  -1  -5   9       16.87       15.95      2.48 o 
   0  -5   9      139.66      134.26      5.56 o 
   1  -5   9        0.01        1.13      0.57 o 
   2  -5   9       67.14       72.40      2.28 o 
   3  -5   9      401.56      416.25      6.44 o 
   4  -5   9      210.23      209.04      6.39 o 
   5  -5   9       41.26       29.56      2.75 o 
   6  -5   9      419.82      431.97     10.25 o 
   7  -5   9       42.66       41.25      3.61 o 
   8  -5   9        0.94        3.22      2.93 o 
   9  -5   9        0.27        1.52      2.69 o 
  -9  -4   9        8.32        5.22      2.99 o 
  -8  -4   9       54.64       49.94      6.09 o 
  -7  -4   9        0.32        2.22      2.70 o 
  -6  -4   9      779.01      749.16     20.29 o 
  -5  -4   9       21.58       23.12      2.98 o 
  -4  -4   9      364.63      347.94      8.29 o 
  -3  -4   9      259.85      251.99      6.84 o 
  -2  -4   9       43.16       42.27      1.73 o 
  -1  -4   9       36.33       30.78      1.87 o 
   0  -4   9        0.76        0.51      0.56 o 
   1  -4   9       34.98       31.06      1.47 o 
   2  -4   9       67.19       62.94      2.08 o 
   3  -4   9      163.49      159.68      3.78 o 
   4  -4   9      137.54      146.50      5.04 o 
   5  -4   9        2.25        2.64      1.21 o 
   6  -4   9        4.57        4.02      1.62 o 
   7  -4   9       44.61       40.76      5.94 o 
   8  -4   9        0.68        1.61      2.72 o 
   9  -4   9       13.36       13.53      4.25 o 
 -10  -3   9       33.27       41.16      4.44 o 
  -9  -3   9        2.58        5.85      2.47 o 
  -8  -3   9        5.74        9.48      3.30 o 
  -7  -3   9        0.82        2.65      2.31 o 
  -6  -3   9     2967.66     2933.27     37.61 o 
  -5  -3   9        7.11       10.12      1.88 o 
  -4  -3   9      329.73      331.09     10.28 o 
  -3  -3   9      164.35      164.62      3.74 o 
  -2  -3   9      559.56      530.54      7.54 o 
  -1  -3   9      610.83      588.42      5.56 o 
   0  -3   9       16.66       14.55      1.30 o 
   1  -3   9       48.39       54.26      2.12 o 
   2  -3   9      180.27      168.52      3.11 o 
   3  -3   9        6.80        8.79      1.03 o 
   4  -3   9        0.13        1.11      0.88 o 
   5  -3   9       60.79       52.67      3.40 o 
   6  -3   9      304.93      306.84     13.96 o 
   7  -3   9        1.94       14.64      3.96 o 
   8  -3   9       57.59       52.89      7.04 o 
 -10  -2   9       32.24       32.61      7.19 o 
  -9  -2   9        7.81        9.10      2.33 o 
  -8  -2   9       25.25       23.07      3.10 o 
  -7  -2   9      797.22      782.86     14.42 o 
  -6  -2   9      206.57      212.63      7.18 o 
  -5  -2   9      339.08      330.25      9.88 o 
  -4  -2   9      192.51      185.81      4.30 o 
  -3  -2   9      223.52      254.25      6.17 o 
  -2  -2   9        0.52        3.52      0.62 o 
  -1  -2   9      128.88      122.93      2.40 o 
   0  -2   9     1135.29     1141.66      9.21 o 
   1  -2   9       36.82       36.45      2.00 o 
   2  -2   9       23.72       20.50      1.14 o 
   3  -2   9        6.94        7.97      1.74 o 
   4  -2   9        2.13        4.33      2.13 o 
   5  -2   9        0.23        2.60      2.28 o 
   6  -2   9        5.43       -0.01      2.52 o 
   7  -2   9        8.35       14.45      4.20 o 
   8  -2   9       38.73       39.78      6.49 o 
 -11  -1   9       17.34       20.71      5.79 o 
 -10  -1   9       15.84       16.29      2.90 o 
  -9  -1   9        3.55        4.56      1.77 o 
  -8  -1   9        0.92        0.69      1.42 o 
  -7  -1   9       30.29       33.27      3.13 o 
  -6  -1   9       39.28       35.59      3.61 o 
  -5  -1   9       22.61       22.53      2.89 o 
  -4  -1   9        4.88        5.50      0.97 o 
  -3  -1   9       40.13       50.15      1.71 o 
  -2  -1   9      107.52      120.67      2.32 o 
  -1  -1   9     2145.80     2127.18     31.03 o 
   0  -1   9      219.44      211.52      4.07 o 
   1  -1   9       26.09       25.45      1.62 o 
   2  -1   9        5.54        3.35      0.50 o 
   3  -1   9       33.35       33.70      3.37 o 
   4  -1   9       54.34       50.27      5.32 o 
   5  -1   9        0.35        4.09      2.57 o 
   6  -1   9       10.32       11.02      3.36 o 
   7  -1   9        6.96        2.15      2.70 o 
   8  -1   9      248.07      256.44     14.97 o 
 -11   0   9       23.33       21.97      3.39 o 
 -10   0   9      101.67       96.64      5.81 o 
  -9   0   9       16.35       21.82      2.92 o 
  -8   0   9       29.93       21.35      2.66 o 
  -7   0   9       20.25       24.18      3.24 o 
  -6   0   9      282.50      306.65     11.72 o 
  -5   0   9      626.15      579.65     13.37 o 
  -4   0   9       97.65       91.24      3.79 o 
  -3   0   9     1695.98     1815.13     18.10 o 
  -2   0   9       48.16       46.90      1.57 o 
  -1   0   9       27.71       25.92      1.51 o 
   0   0   9      435.82      418.40      5.83 o 
   1   0   9       11.11       14.71      1.32 o 
   2   0   9       60.42       58.38      2.99 o 
   3   0   9      110.14      110.00      8.21 o 
   4   0   9       11.46       15.06      2.31 o 
   5   0   9       46.80       40.54      3.46 o 
   6   0   9       26.63       28.28      3.14 o 
   7   0   9       13.10       14.06      4.03 o 
 -11   1   9       24.10       24.16      3.33 o 
 -10   1   9       10.47       11.80      2.44 o 
  -9   1   9        0.17       -0.01      1.68 o 
  -8   1   9       31.06       33.08      3.16 o 
  -7   1   9        5.72        5.90      1.73 o 
  -6   1   9       15.22       14.20      1.59 o 
  -5   1   9        1.19        2.45      1.13 o 
  -4   1   9      345.57      328.42     10.04 o 
  -3   1   9        7.43       10.75      0.88 o 
  -2   1   9      904.54      889.32     11.50 o 
  -1   1   9      390.30      396.16      5.54 o 
   0   1   9       42.73       37.85      1.96 o 
   1   1   9        7.52        7.39      1.70 o 
   2   1   9        4.11        2.41      1.16 o 
   3   1   9      105.35      111.68      5.13 o 
   4   1   9        7.08        8.35      1.84 o 
   5   1   9        5.86        3.67      1.71 o 
   6   1   9        9.54        9.31      3.84 o 
   7   1   9       47.58       49.12      6.91 o 
 -12   2   9       30.62       43.49      4.36 o 
 -11   2   9       32.63       26.98      3.46 o 
 -10   2   9       54.83       43.31      6.09 o 
  -9   2   9       10.35       16.21      2.60 o 
  -8   2   9       36.50       34.45      2.65 o 
  -7   2   9      111.89      109.42      4.21 o 
  -6   2   9       28.35       29.79      2.23 o 
  -5   2   9      132.20      123.74      4.81 o 
  -4   2   9      139.75      135.66      5.19 o 
  -3   2   9      253.69      252.94      5.59 o 
  -2   2   9        1.01        0.46      0.53 o 
  -1   2   9     1094.14     1049.58     14.83 o 
   0   2   9       42.74       48.93      3.14 o 
   1   2   9        1.73        2.02      1.23 o 
   2   2   9      106.61      104.48      4.12 o 
   3   2   9      292.57      260.80      7.93 o 
   4   2   9       45.49       46.74      3.48 o 
   5   2   9        0.05        0.38      2.46 o 
   6   2   9       25.81       29.72      5.24 o 
 -12   3   9       30.16       37.36      4.07 o 
 -11   3   9        3.96        1.60      1.93 o 
 -10   3   9       96.66       86.32      5.38 o 
  -9   3   9        0.81        0.73      1.43 o 
  -8   3   9       44.02       42.40      2.96 o 
  -7   3   9      105.65      100.80      4.16 o 
  -6   3   9     1967.47     1937.42     16.96 o 
  -5   3   9        3.16        2.46      0.94 o 
  -4   3   9       73.49       66.00      2.96 o 
  -3   3   9       19.51       20.90      1.71 o 
  -2   3   9      188.67      183.47      3.59 o 
  -1   3   9       28.52       23.18      2.03 o 
   0   3   9       40.41       37.83      2.14 o 
   1   3   9       28.10       31.61      2.34 o 
   2   3   9       52.29       57.65      3.23 o 
   3   3   9        0.42        2.18      1.13 o 
   4   3   9       44.94       43.46      6.02 o 
   5   3   9        8.17       16.04      4.08 o 
   6   3   9       21.25       32.29      5.83 o 
 -12   4   9       27.95       33.45      3.83 o 
 -11   4   9        0.48        0.19      1.62 o 
 -10   4   9        0.07        1.72      1.49 o 
  -9   4   9        9.36        7.82      1.89 o 
  -8   4   9       52.60       55.05      3.41 o 
  -7   4   9      561.86      576.31      8.49 o 
  -6   4   9      318.50      333.32      7.29 o 
  -5   4   9      217.37      217.73      5.84 o 
  -4   4   9       51.03       52.39      2.89 o 
  -3   4   9        6.00        7.90      1.72 o 
  -2   4   9      190.76      181.57     10.33 o 
  -1   4   9       39.61       39.45      2.30 o 
   0   4   9        5.52        6.16      1.36 o 
   1   4   9       11.89       14.47      2.52 o 
   2   4   9       34.98       38.66      3.81 o 
   3   4   9       58.92       53.79      4.55 o 
   4   4   9        0.46        5.18      2.50 o 
   5   4   9       22.48       32.99      4.17 o 
 -11   5   9      140.73      149.38      7.36 o 
 -10   5   9       18.17       16.06      2.31 o 
  -9   5   9       20.10       19.44      1.95 o 
  -8   5   9        0.03       -0.33      1.11 o 
  -7   5   9       62.51       64.89      3.58 o 
  -6   5   9     4089.20     4163.23     26.55 o 
  -5   5   9       23.72       25.18      2.94 o 
  -4   5   9       88.29       93.99      4.67 o 
  -3   5   9      284.36      287.97      7.93 o 
  -2   5   9       56.77       51.63      3.56 o 
  -1   5   9      222.11      202.77      7.53 o 
   0   5   9       23.33       20.69      2.75 o 
   1   5   9        1.05        1.91      1.62 o 
   2   5   9       18.52       19.02      3.14 o 
   3   5   9       33.73       37.91      4.15 o 
   4   5   9        2.64        8.04      2.92 o 
 -11   6   9       13.18       16.63      4.48 o 
 -10   6   9        0.57        0.49      1.29 o 
  -9   6   9        8.07       10.21      1.89 o 
  -8   6   9        0.24        0.00      1.40 o 
  -7   6   9        8.78       12.77      2.49 o 
  -6   6   9      136.56      135.32      6.71 o 
  -5   6   9       46.43       51.81      4.02 o 
  -4   6   9      154.60      148.33      8.43 o 
  -3   6   9        0.27        2.79      1.48 o 
  -2   6   9       87.69       85.63      4.93 o 
  -1   6   9       29.56       30.71      3.19 o 
   0   6   9       30.69       26.32      4.93 o 
   1   6   9        1.46        1.40      1.72 o 
   2   6   9        9.14       13.38      3.15 o 
   3   6   9        7.47       12.16      3.02 o 
 -11   7   9       94.45      109.05      6.87 o 
 -10   7   9       19.42       22.48      3.40 o 
  -9   7   9        1.50        3.48      2.11 o 
  -8   7   9       18.03       21.48      4.38 o 
  -7   7   9       79.14       78.70      5.20 o 
  -6   7   9       56.73       55.95      4.31 o 
  -5   7   9        3.73        6.53      2.24 o 
  -4   7   9      231.31      229.46     10.84 o 
  -3   7   9       70.45       62.15      4.39 o 
  -2   7   9        0.20        5.18      3.52 o 
  -1   7   9      364.63      372.09     16.48 o 
   0   7   9        0.63        3.14      3.79 o 
   1   7   9        0.02        1.95      2.46 o 
 -10   8   9       23.72       31.65      3.93 o 
  -9   8   9       24.47       33.10      3.86 o 
  -8   8   9       76.47       75.17      6.29 o 
  -7   8   9       48.69       51.54      4.54 o 
  -6   8   9       12.27       18.25      2.91 o 
  -5   8   9       46.48       52.52      4.43 o 
  -4   8   9        7.12        6.74      2.16 o 
  -3   8   9      197.69      194.08      8.00 o 
  -2   8   9       32.51       37.09      5.86 o 
  -1   8   9        8.93        7.01      3.63 o 
   0   8   9        1.32       -2.12      3.14 o 
  -9   9   9        4.39        8.80      2.73 o 
  -8   9   9        2.90        2.54      2.05 o 
  -7   9   9       21.79       29.74      3.86 o 
  -6   9   9      187.07      194.79      8.57 o 
  -5   9   9       23.56       23.28      3.34 o 
  -4   9   9       48.28       39.65      4.11 o 
  -3   9   9        2.75        9.29      4.29 o 
  -2   9   9       25.83       29.00      5.82 o 
  -1 -11  10        0.01        1.66      2.65 o 
   0 -11  10       37.32       50.75      6.93 o 
   1 -11  10        0.02        6.13      3.40 o 
   2 -11  10       55.52       61.17      5.23 o 
   3 -11  10      118.01      116.16      6.84 o 
   4 -11  10       15.88       12.23      2.87 o 
   5 -11  10       47.17       45.76      4.70 o 
  -3 -10  10       11.44       18.83      4.41 o 
  -2 -10  10       14.49       17.33      4.33 o 
  -1 -10  10      137.71      123.74      9.60 o 
   0 -10  10       93.25      102.08      8.61 o 
   1 -10  10      149.87      142.85      9.86 o 
   2 -10  10      114.94      109.52      6.32 o 
   3 -10  10      147.88      155.12      7.39 o 
   4 -10  10       59.26       50.09      4.64 o 
   5 -10  10       32.97       32.10      3.75 o 
   6 -10  10        2.33        1.25      1.77 o 
   7 -10  10        1.42        1.10      3.86 o 
  -4  -9  10       26.09       22.97      4.65 o 
  -3  -9  10        8.89        9.28      2.35 o 
  -2  -9  10        0.35       -2.32      3.02 o 
  -1  -9  10       74.41       65.55      6.65 o 
   0  -9  10      118.10      121.78      8.70 o 
   1  -9  10       61.23       59.14      5.03 o 
   2  -9  10        1.22        2.88      1.74 o 
   3  -9  10       33.76       30.65      3.48 o 
   4  -9  10       12.86       17.39      3.03 o 
   5  -9  10        5.18        4.26      1.69 o 
   6  -9  10       12.97       10.40      2.21 o 
   7  -9  10        1.09        3.28      2.10 o 
  -6  -8  10       46.80       43.62      6.43 o 
  -5  -8  10        7.11       12.20      4.06 o 
  -4  -8  10        0.50        7.86      3.38 o 
  -3  -8  10        6.21        5.20      1.53 o 
  -2  -8  10       16.16       18.28      3.78 o 
  -1  -8  10        0.14        0.58      1.88 o 
   0  -8  10       18.65       15.53      3.36 o 
   1  -8  10        9.00        7.03      2.07 o 
   2  -8  10      136.45      123.32      5.84 o 
   3  -8  10      516.04      516.60     22.46 o 
   4  -8  10       11.79        9.76      2.18 o 
   5  -8  10        0.00       -3.56      1.78 o 
   6  -8  10        4.02        1.40      1.72 o 
   7  -8  10       34.62       38.77      5.93 o 
   8  -8  10        0.10        2.43      3.24 o 
  -7  -7  10        6.53       13.92      4.24 o 
  -6  -7  10       98.73       96.92      8.98 o 
  -5  -7  10        7.28       12.02      3.58 o 
  -4  -7  10        0.05        0.49      1.14 o 
  -3  -7  10        2.94        8.61      2.12 o 
  -2  -7  10       13.21       14.49      2.88 o 
  -1  -7  10      379.75      389.92     13.37 o 
   0  -7  10       58.18       62.05      5.23 o 
   1  -7  10        0.38       -0.11      1.38 o 
   2  -7  10        0.94        2.54      1.34 o 
   3  -7  10       83.91       88.58      3.59 o 
   4  -7  10       74.04       77.02      4.51 o 
   5  -7  10        0.03       -0.89      2.28 o 
   6  -7  10       67.85       76.52      7.86 o 
   7  -7  10        0.19        5.95      3.21 o 
   8  -7  10        7.34        7.16      3.87 o 
  -8  -6  10        0.54        4.17      3.08 o 
  -7  -6  10        3.22        7.30      3.13 o 
  -6  -6  10      131.41      139.31     10.04 o 
  -5  -6  10       13.37       10.73      2.00 o 
  -4  -6  10        7.32        8.25      1.94 o 
  -3  -6  10       72.04       66.23      4.06 o 
  -2  -6  10       75.52       74.24      8.81 o 
  -1  -6  10        2.47        6.07      2.23 o 
   0  -6  10       95.22       99.89      4.53 o 
   1  -6  10        2.67        1.66      0.96 o 
   2  -6  10      107.53       99.92      3.58 o 
   3  -6  10       60.48       62.15      2.82 o 
   4  -6  10       18.09       17.19      2.79 o 
   5  -6  10       37.03       48.03      3.62 o 
   6  -6  10      351.05      335.00     15.39 o 
   7  -6  10      243.00      252.32     14.08 o 
   8  -6  10       32.45       30.40      5.76 o 
  -8  -5  10       12.53       17.96      4.38 o 
  -7  -5  10        2.13        4.37      2.76 o 
  -6  -5  10       35.54       34.94      5.01 o 
  -5  -5  10      197.04      209.12     12.97 o 
  -4  -5  10      601.32      580.49     11.43 o 
  -3  -5  10      307.97      307.01     12.22 o 
  -2  -5  10      180.71      170.54      7.54 o 
  -1  -5  10       12.61       11.48      1.71 o 
   0  -5  10       38.34       31.35      1.51 o 
   1  -5  10        1.01        1.87      0.66 o 
   2  -5  10        2.13        2.94      0.78 o 
   3  -5  10        7.08        6.68      1.17 o 
   4  -5  10       83.86       87.49      4.19 o 
   5  -5  10       18.52       18.95      4.28 o 
   6  -5  10       72.16       77.44      7.71 o 
   7  -5  10       31.96       30.57      5.37 o 
   8  -5  10        1.20       -2.52      2.73 o 
  -9  -4  10       51.22       57.86      5.04 o 
  -8  -4  10        1.24        3.01      2.45 o 
  -7  -4  10      130.96      121.49      8.85 o 
  -6  -4  10      225.64      235.67     11.39 o 
  -5  -4  10      644.91      589.98     21.67 o 
  -4  -4  10     1961.13     1975.64     42.00 o 
  -3  -4  10      324.37      313.45      4.68 o 
  -2  -4  10      786.61      735.49      9.64 o 
  -1  -4  10       99.79       99.12      2.83 o 
   0  -4  10      162.10      157.53      3.18 o 
   1  -4  10        0.03        0.65      0.93 o 
   2  -4  10       57.52       56.01      2.01 o 
   3  -4  10        2.64        1.32      1.35 o 
   4  -4  10       27.33       30.64      4.50 o 
   5  -4  10       44.45       32.15      4.77 o 
   6  -4  10       31.69       38.70      5.80 o 
   7  -4  10        0.06        0.93      2.66 o 
   8  -4  10       56.07       47.90      6.65 o 
 -10  -3  10       22.51       30.11      3.79 o 
  -9  -3  10        2.32        4.28      2.28 o 
  -8  -3  10      108.20       99.35      5.75 o 
  -7  -3  10        0.76        1.34      1.54 o 
  -6  -3  10      227.47      230.13      7.88 o 
  -5  -3  10      140.74      137.25      6.33 o 
  -4  -3  10       16.81       20.67      1.52 o 
  -3  -3  10      175.31      173.44      3.70 o 
  -2  -3  10      344.18      329.63      5.12 o 
  -1  -3  10      436.79      421.35      4.89 o 
   0  -3  10      177.30      170.63      3.79 o 
   1  -3  10      255.47      240.76      5.11 o 
   2  -3  10       12.57        9.88      1.31 o 
   3  -3  10        1.04        3.21      1.30 o 
   4  -3  10        2.35        4.93      2.72 o 
   5  -3  10       15.61       20.53      3.82 o 
   6  -3  10       12.57       15.05      4.32 o 
   7  -3  10       52.94       53.35      7.11 o 
   8  -3  10       53.54       38.78      6.37 o 
 -10  -2  10        0.34        2.46      2.06 o 
  -9  -2  10       15.83       16.20      2.80 o 
  -8  -2  10       50.59       41.86      3.86 o 
  -7  -2  10       26.19       27.07      2.95 o 
  -6  -2  10      161.02      154.40      8.78 o 
  -5  -2  10      287.66      296.85      5.36 o 
  -4  -2  10       93.82      102.16      3.07 o 
  -3  -2  10      260.49      279.37      4.52 o 
  -2  -2  10       10.61        7.15      0.78 o 
  -1  -2  10      446.84      470.57      4.69 o 
   0  -2  10       25.59       23.44      2.71 o 
   1  -2  10      163.18      152.52      3.77 o 
   2  -2  10       53.31       49.56      2.56 o 
   3  -2  10       47.71       57.56      5.35 o 
   4  -2  10       97.69      105.53      7.54 o 
   5  -2  10        4.53        1.41      2.33 o 
   6  -2  10        1.31        1.35      2.59 o 
   7  -2  10       50.80       39.36      6.04 o 
   8  -2  10       11.98        6.04      3.71 o 
 -11  -1  10        3.58        5.65      2.53 o 
 -10  -1  10        9.36        9.57      2.45 o 
  -9  -1  10       69.78       62.68      4.74 o 
  -8  -1  10      114.51      111.08      5.84 o 
  -7  -1  10        6.04        5.76      1.70 o 
  -6  -1  10       16.64       22.19      5.23 o 
  -5  -1  10       56.87       61.10      3.57 o 
  -4  -1  10      259.59      270.19      4.09 o 
  -3  -1  10        1.23        1.50      0.55 o 
  -2  -1  10        1.47        2.30      0.56 o 
  -1  -1  10      328.98      351.02      5.31 o 
   0  -1  10     1448.03     1511.84     13.19 o 
   1  -1  10      179.02      178.22      4.16 o 
   2  -1  10      114.29      110.30      3.41 o 
   3  -1  10       67.82       75.63      6.00 o 
   4  -1  10      100.58      103.26      6.29 o 
   5  -1  10       13.41       23.58      5.15 o 
   6  -1  10        6.42       10.74      2.32 o 
   7  -1  10        0.45        1.74      3.39 o 
 -11   0  10        1.67        4.03      3.15 o 
 -10   0  10        3.12        4.55      2.12 o 
  -9   0  10        7.73        4.24      2.42 o 
  -8   0  10      100.00       85.68      5.11 o 
  -7   0  10       15.08       13.18      1.76 o 
  -6   0  10        5.46        6.95      1.42 o 
  -5   0  10       50.59       47.12      3.05 o 
  -4   0  10       12.64       14.33      1.49 o 
  -3   0  10      298.20      313.76      4.82 o 
  -2   0  10       17.48       19.62      1.75 o 
  -1   0  10       27.92       23.38      1.56 o 
   0   0  10      391.25      399.15      6.08 o 
   1   0  10        1.72        3.33      0.99 o 
   2   0  10       66.50       63.02      3.26 o 
   3   0  10      186.16      192.18      6.90 o 
   4   0  10       26.26       25.12      2.91 o 
   5   0  10        5.86        7.92      1.82 o 
   6   0  10        2.03        4.50      2.86 o 
   7   0  10       13.49       14.59      4.50 o 
 -11   1  10       13.40       19.04      4.05 o 
 -10   1  10      153.77      140.28      6.99 o 
  -9   1  10      362.40      290.15      9.46 o 
  -8   1  10       30.93       22.53      2.21 o 
  -7   1  10       21.58       17.67      1.85 o 
  -6   1  10      109.55       97.43      3.85 o 
  -5   1  10      118.48      126.05      4.07 o 
  -4   1  10        3.71        5.82      1.09 o 
  -3   1  10      126.09      120.65      3.00 o 
  -2   1  10        7.50        7.21      0.90 o 
  -1   1  10      108.25      106.75      3.11 o 
   0   1  10      283.95      316.56      5.59 o 
   1   1  10        1.81        0.06      1.60 o 
   2   1  10        0.00        0.45      1.08 o 
   3   1  10      197.59      209.97      6.49 o 
   4   1  10        6.81        9.95      2.06 o 
   5   1  10       25.49       27.91      4.80 o 
   6   1  10       15.07       15.56      4.30 o 
 -11   2  10        1.11        1.83      2.00 o 
 -10   2  10        2.06        1.47      1.68 o 
  -9   2  10       44.31       39.00      3.65 o 
  -8   2  10       41.33       25.16      2.38 o 
  -7   2  10        1.54        0.85      1.05 o 
  -6   2  10       97.00       98.80      3.90 o 
  -5   2  10      791.68      805.32      9.44 o 
  -4   2  10      476.79      483.92      9.83 o 
  -3   2  10        9.61        9.25      1.20 o 
  -2   2  10        4.52        4.99      0.91 o 
  -1   2  10       25.62       22.61      1.68 o 
   0   2  10       23.51       26.36      2.16 o 
   1   2  10        4.25        5.19      1.41 o 
   2   2  10       47.80       48.63      2.97 o 
   3   2  10       22.26       26.36      2.40 o 
   4   2  10        0.11       -0.36      1.36 o 
   5   2  10       10.73       11.35      3.47 o 
   6   2  10        0.43        2.41      3.14 o 
 -11   3  10       10.93       11.06      2.47 o 
 -10   3  10       29.85       31.27      3.42 o 
  -9   3  10      151.02      116.67      5.00 o 
  -8   3  10      390.38      336.94      8.06 o 
  -7   3  10       15.69       11.77      1.74 o 
  -6   3  10      485.89      507.62      7.47 o 
  -5   3  10      532.49      567.29     16.02 o 
  -4   3  10       39.79       42.27      2.53 o 
  -3   3  10        1.07       -0.98      0.97 o 
  -2   3  10       68.46       71.68      3.34 o 
  -1   3  10       70.74       71.99      3.85 o 
   0   3  10       48.04       54.97      3.67 o 
   1   3  10       38.62       37.16      2.65 o 
   2   3  10        0.14        0.17      1.19 o 
   3   3  10        1.09        1.30      1.11 o 
   4   3  10       98.71      103.57      6.45 o 
   5   3  10        5.81        6.31      2.49 o 
 -11   4  10        1.25        5.19      2.40 o 
 -10   4  10        0.75        1.33      1.86 o 
  -9   4  10        0.41        3.50      1.82 o 
  -8   4  10        0.09        1.00      1.09 o 
  -7   4  10       91.43       96.58      3.63 o 
  -6   4  10       11.76       14.33      1.85 o 
  -5   4  10      136.85      144.47      5.94 o 
  -4   4  10     1053.02     1080.95     13.58 o 
  -3   4  10       79.19       70.62      3.67 o 
  -2   4  10       52.95       46.48      5.74 o 
  -1   4  10       36.56       38.58      3.11 o 
   0   4  10       41.37       43.75      3.54 o 
   1   4  10        2.17        1.77      1.74 o 
   2   4  10        1.89        3.98      1.78 o 
   3   4  10       12.17        9.34      2.53 o 
   4   4  10        8.12        5.94      3.07 o 
 -11   5  10       27.96       31.72      3.82 o 
 -10   5  10       12.85       13.84      1.90 o 
  -9   5  10       30.49       30.49      2.41 o 
  -8   5  10      168.42      171.31      6.02 o 
  -7   5  10        4.63        4.51      1.49 o 
  -6   5  10      117.50      118.95      5.65 o 
  -5   5  10     1401.11     1468.63     29.38 o 
  -4   5  10     1593.51     1599.77     50.22 o 
  -3   5  10       56.02       41.95      4.97 o 
  -2   5  10      140.82      145.71     10.04 o 
  -1   5  10        0.09        2.35      2.66 o 
   0   5  10        5.43       10.10      2.31 o 
   1   5  10       26.84       30.61      3.44 o 
   2   5  10        0.16        0.23      2.10 o 
   3   5  10        0.41       -0.21      1.96 o 
 -11   6  10       19.61       23.21      2.45 o 
 -10   6  10        4.76        5.41      1.71 o 
  -9   6  10       13.52       14.40      2.19 o 
  -8   6  10        2.83        5.82      3.06 o 
  -7   6  10       32.19       31.40      3.27 o 
  -6   6  10        0.79        1.09      1.47 o 
  -5   6  10      125.06      127.92      6.05 o 
  -4   6  10       42.54       47.14      3.91 o 
  -3   6  10       55.95       46.61      6.35 o 
  -2   6  10        6.06        6.22      3.47 o 
  -1   6  10      128.47      135.00     10.12 o 
   0   6  10        1.05        6.08      3.35 o 
   1   6  10        4.81       10.62      2.52 o 
   2   6  10        1.26        7.39      3.19 o 
 -10   7  10        0.04        0.29      1.89 o 
  -9   7  10        2.30        1.68      2.04 o 
  -8   7  10        0.32       -0.99      1.89 o 
  -7   7  10        0.73        0.99      1.69 o 
  -6   7  10        0.85        1.94      5.71 o 
  -5   7  10      194.41      218.48      8.12 o 
  -4   7  10       86.86       77.47      8.11 o 
  -3   7  10        5.42        8.60      3.63 o 
  -2   7  10      136.53      140.50     10.54 o 
  -1   7  10        0.14        0.68      3.68 o 
   0   7  10       21.37       33.99      6.23 o 
  -9   8  10        0.07       -0.12      1.83 o 
  -8   8  10        9.26       12.83      2.65 o 
  -7   8  10       49.27       51.61      4.59 o 
  -6   8  10       16.61       26.27      3.60 o 
  -5   8  10        1.32       -2.71      2.77 o 
  -4   8  10       61.47       71.81      7.95 o 
  -3   8  10        1.75       13.21      4.36 o 
  -2   8  10       37.55       39.36      6.53 o 
  -1   8  10       42.32       56.91      7.52 o 
  -7   9  10        4.20        8.54      2.70 o 
  -6   9  10       36.78       33.24      6.41 o 
  -5   9  10       34.44       38.73      6.45 o 
  -4   9  10       66.42       73.06      8.24 o 
   0 -11  11       34.68       23.14      5.22 o 
   1 -11  11        2.19        0.47      2.42 o 
   2 -11  11       23.46       21.13      7.43 o 
   3 -11  11        1.40        4.56      2.30 o 
   4 -11  11        1.19        3.58      2.25 o 
  -2 -10  11        4.43        8.20      3.87 o 
  -1 -10  11       22.75       24.34      4.72 o 
   0 -10  11        0.29        4.78      3.31 o 
   1 -10  11        7.56       10.96      3.66 o 
   2 -10  11       27.36       21.87      3.15 o 
   3 -10  11       75.94       80.85      5.75 o 
   4 -10  11        0.98        2.92      1.88 o 
   5 -10  11        4.05        1.90      3.14 o 
   6 -10  11        0.00       -3.71      3.38 o 
  -4  -9  11      140.30      136.14     10.70 o 
  -3  -9  11       22.93       22.20      4.76 o 
  -2  -9  11        1.90        4.50      1.88 o 
  -1  -9  11        0.05        3.34      2.55 o 
   0  -9  11      164.15      181.47     10.41 o 
   1  -9  11       49.73       43.57      3.96 o 
   2  -9  11       99.06       97.79     10.28 o 
   3  -9  11       12.72       15.29      2.59 o 
   4  -9  11        9.32        7.15      2.79 o 
   5  -9  11        5.83        8.68      3.40 o 
   6  -9  11       31.96       27.67      5.56 o 
   7  -9  11       43.66       49.22      7.26 o 
  -5  -8  11        2.20        3.45      2.95 o 
  -4  -8  11       35.67       32.55      5.17 o 
  -3  -8  11        6.61        7.15      2.13 o 
  -2  -8  11       10.76       13.84      2.39 o 
  -1  -8  11        5.74       10.50      3.00 o 
   0  -8  11        0.29       -0.53      1.72 o 
   1  -8  11       23.35       26.51      2.95 o 
   2  -8  11        3.16        4.48      2.83 o 
   3  -8  11       17.43       19.30      2.64 o 
   4  -8  11        1.03        0.12      2.57 o 
   5  -8  11       89.00       86.08      8.52 o 
   6  -8  11       33.29       24.16      5.25 o 
   7  -8  11       64.52       47.23      6.77 o 
  -6  -7  11        0.04        0.33      2.34 o 
  -5  -7  11        5.40        3.94      3.04 o 
  -4  -7  11      181.73      178.68      8.80 o 
  -3  -7  11       48.93       52.28      3.90 o 
  -2  -7  11      298.13      285.90     11.74 o 
  -1  -7  11      443.77      447.53     14.11 o 
   0  -7  11       22.44       20.14      3.96 o 
   1  -7  11        1.92        3.03      1.20 o 
   2  -7  11        0.00        0.88      0.98 o 
   3  -7  11        2.72        5.28      3.08 o 
   4  -7  11       44.77       44.90      5.79 o 
   5  -7  11       31.72       33.04      5.28 o 
   6  -7  11      272.67      262.03     14.14 o 
   7  -7  11      113.62       96.87      9.13 o 
  -7  -6  11       15.88        9.77      3.40 o 
  -6  -6  11        0.16        5.17      2.85 o 
  -5  -6  11       96.61       94.38      5.15 o 
  -4  -6  11      567.01      557.06     13.43 o 
  -3  -6  11      111.27      107.68      5.23 o 
  -2  -6  11     1246.59     1228.01     24.86 o 
  -1  -6  11      413.41      438.97     16.71 o 
   0  -6  11        1.64        0.20      1.06 o 
   1  -6  11       46.80       48.48      2.63 o 
   2  -6  11        1.92        2.69      1.42 o 
   3  -6  11        0.45       -1.59      1.92 o 
   4  -6  11        1.67        3.37      2.86 o 
   5  -6  11        0.86        5.66      2.83 o 
   6  -6  11        0.30        2.44      2.58 o 
   7  -6  11       36.85       30.25      5.49 o 
  -8  -5  11       17.73       27.88      4.98 o 
  -7  -5  11        0.01        2.71      2.45 o 
  -6  -5  11       14.56       18.16      2.36 o 
  -5  -5  11       64.59       63.11      4.11 o 
  -4  -5  11     3588.29     3512.79     29.66 o 
  -3  -5  11      238.79      235.91      7.39 o 
  -2  -5  11      690.30      627.90     17.66 o 
  -1  -5  11      545.70      530.81      7.21 o 
   0  -5  11       26.93       27.06      1.90 o 
   1  -5  11       15.33       17.35      2.08 o 
   2  -5  11        0.37        0.68      1.14 o 
   3  -5  11        0.74        1.22      1.01 o 
   4  -5  11       26.73       36.50      5.12 o 
   5  -5  11        9.48        8.58      3.08 o 
   6  -5  11       49.75       51.11      6.72 o 
   7  -5  11        6.33       10.77      3.71 o 
  -9  -4  11       17.52       18.30      3.24 o 
  -8  -4  11        0.68        2.90      2.03 o 
  -7  -4  11        5.88        4.95      2.22 o 
  -6  -4  11        0.67        2.40      2.22 o 
  -5  -4  11       92.64      104.33      4.26 o 
  -4  -4  11      767.43      814.59     11.35 o 
  -3  -4  11      209.19      195.66      5.38 o 
  -2  -4  11        3.19        1.94      0.95 o 
  -1  -4  11       31.65       31.63      1.54 o 
   0  -4  11       25.43       27.50      1.71 o 
   1  -4  11       98.64      108.45      3.60 o 
   2  -4  11        1.87        4.06      1.10 o 
   3  -4  11       13.05       12.26      1.54 o 
   4  -4  11        7.90        9.29      3.31 o 
   5  -4  11        6.62        4.32      2.67 o 
   6  -4  11       57.62       53.59      6.47 o 
   7  -4  11       22.71       20.14      5.03 o 
  -9  -3  11       81.22       87.02      5.87 o 
  -8  -3  11       11.44       12.56      2.63 o 
  -7  -3  11       21.45       24.81      3.13 o 
  -6  -3  11        6.49        4.58      3.55 o 
  -5  -3  11       46.24       39.24      3.05 o 
  -4  -3  11     3707.68     3696.99     20.30 o 
  -3  -3  11      102.59       92.08      2.98 o 
  -2  -3  11      425.78      405.60      5.11 o 
  -1  -3  11      108.45      108.11      2.89 o 
   0  -3  11      736.22      727.61      8.21 o 
   1  -3  11      149.21      138.99      3.75 o 
   2  -3  11       37.34       38.42      2.36 o 
   3  -3  11        0.19        2.36      1.49 o 
   4  -3  11      112.94      104.92      8.10 o 
   5  -3  11        0.26       -3.03      2.22 o 
   6  -3  11        0.42        1.64      2.58 o 
   7  -3  11       79.03       85.11      8.72 o 
 -10  -2  11        5.03        7.01      2.69 o 
  -9  -2  11        4.37        7.42      2.60 o 
  -8  -2  11       25.40       23.79      3.00 o 
  -7  -2  11       12.10       10.18      2.20 o 
  -6  -2  11        2.53        2.05      1.43 o 
  -5  -2  11      501.65      479.22     11.70 o 
  -4  -2  11      162.75      166.85      3.73 o 
  -3  -2  11      397.85      384.53      5.39 o 
  -2  -2  11       91.13       86.33      2.24 o 
  -1  -2  11       28.20       31.25      1.82 o 
   0  -2  11       23.97       25.73      1.85 o 
   1  -2  11        0.29        1.22      1.08 o 
   2  -2  11      216.82      191.87      4.58 o 
   3  -2  11        9.22        7.12      1.48 o 
   4  -2  11       18.46       17.09      3.71 o 
   5  -2  11        0.16        0.23      2.19 o 
   6  -2  11        1.25        4.66      3.08 o 
   7  -2  11       11.62       21.44      4.96 o 
 -10  -1  11        9.60       13.83      5.10 o 
  -9  -1  11        6.21        6.76      2.26 o 
  -8  -1  11      146.93      127.57      6.31 o 
  -7  -1  11        2.45        0.37      1.41 o 
  -6  -1  11      104.28      108.19      4.10 o 
  -5  -1  11       37.73       36.08      5.63 o 
  -4  -1  11       30.28       29.91      2.12 o 
  -3  -1  11       78.23       79.91      2.07 o 
  -2  -1  11       17.15       17.46      1.37 o 
  -1  -1  11       66.80       63.35      2.49 o 
   0  -1  11       42.67       48.16      2.28 o 
   1  -1  11      307.08      290.84      7.78 o 
   2  -1  11       11.84       11.43      1.71 o 
   3  -1  11       41.66       41.04      2.86 o 
   4  -1  11        3.99        3.84      1.72 o 
   5  -1  11        0.84        2.89      2.07 o 
   6  -1  11        5.12       10.27      5.66 o 
 -11   0  11        2.62        1.84      3.23 o 
 -10   0  11        4.35        7.28      4.07 o 
  -9   0  11        5.78        5.38      3.28 o 
  -8   0  11      287.53      249.09      8.59 o 
  -7   0  11      215.32      216.92      6.06 o 
  -6   0  11      116.25      101.60      3.94 o 
  -5   0  11        1.28        1.80      1.43 o 
  -4   0  11       48.80       47.67      2.22 o 
  -3   0  11       55.17       52.22      2.05 o 
  -2   0  11        1.62        2.45      0.76 o 
  -1   0  11       73.40       75.56      2.73 o 
   0   0  11       93.22       84.64      3.85 o 
   1   0  11       67.35       61.31      2.73 o 
   2   0  11        0.66        0.80      1.11 o 
   3   0  11        0.81        0.15      1.65 o 
   4   0  11        7.66        5.31      2.00 o 
   5   0  11       43.58       48.84      4.14 o 
   6   0  11        0.05       -0.11      2.87 o 
 -11   1  11       10.15       16.11      2.91 o 
 -10   1  11        9.46        7.39      2.56 o 
  -9   1  11        3.63        3.69      1.96 o 
  -8   1  11       14.99       12.23      1.96 o 
  -7   1  11        0.39       -0.43      1.09 o 
  -6   1  11       15.77       17.53      1.86 o 
  -5   1  11       63.67       55.58      3.96 o 
  -4   1  11       11.48       12.99      1.09 o 
  -3   1  11       40.77       38.59      2.77 o 
  -2   1  11        2.23        4.68      2.08 o 
  -1   1  11       53.66       47.96      2.27 o 
   0   1  11      188.45      186.52      4.56 o 
   1   1  11      118.00      110.28      4.30 o 
   2   1  11        0.31       -0.92      1.35 o 
   3   1  11        0.61        1.32      1.20 o 
   4   1  11        7.59        9.93      1.83 o 
   5   1  11       16.02       19.04      4.80 o 
 -11   2  11        0.61        2.27      1.99 o 
 -10   2  11        6.51        9.28      2.29 o 
  -9   2  11        1.58        0.85      1.33 o 
  -8   2  11       93.66       76.96      3.98 o 
  -7   2  11       86.42       74.23      3.76 o 
  -6   2  11        1.52        1.76      1.89 o 
  -5   2  11      492.47      479.24      6.66 o 
  -4   2  11      186.35      211.15      7.69 o 
  -3   2  11      120.76      116.65      5.77 o 
  -2   2  11      220.52      220.26      7.69 o 
  -1   2  11       17.48       21.97      1.68 o 
   0   2  11        4.27        2.57      1.15 o 
   1   2  11      201.62      200.83      5.92 o 
   2   2  11       30.29       29.21      2.56 o 
   3   2  11        2.96        4.39      1.46 o 
   4   2  11       28.45       21.76      3.16 o 
   5   2  11       39.84       36.43      6.25 o 
 -11   3  11       12.34       18.07      7.59 o 
 -10   3  11        8.05        7.62      2.76 o 
  -9   3  11        0.15        1.72      1.47 o 
  -8   3  11      101.76       89.27      4.27 o 
  -7   3  11        0.00        1.74      0.94 o 
  -6   3  11        2.90        2.99      1.05 o 
  -5   3  11       57.61       61.91      4.48 o 
  -4   3  11     4238.14     4422.43     67.61 o 
  -3   3  11        1.31       -0.76      5.89 o 
  -2   3  11      206.11      213.14     11.09 o 
  -1   3  11        3.82        6.93      2.94 o 
   0   3  11       16.83       14.82      2.27 o 
   1   3  11        1.50        2.18      2.20 o 
   2   3  11        0.43       -0.06      1.53 o 
   3   3  11        6.62        7.86      2.52 o 
   4   3  11        3.74        2.27      2.10 o 
 -11   4  11        3.99        5.86      3.37 o 
 -10   4  11       24.28       27.60      2.93 o 
  -9   4  11        0.59        2.10      1.20 o 
  -8   4  11        0.83        0.47      1.35 o 
  -7   4  11       20.71       21.68      2.29 o 
  -6   4  11       21.43       23.90      2.70 o 
  -5   4  11      701.06      717.93     15.11 o 
  -4   4  11        0.29       43.66     13.30 o 
  -3   4  11      219.17      214.31     11.49 o 
  -2   4  11       43.66       56.07      6.23 o 
  -1   4  11        7.08        7.04      3.14 o 
   0   4  11       92.32       96.02      5.28 o 
   1   4  11       10.88       11.25      2.18 o 
   2   4  11        0.78        1.07      1.67 o 
   3   4  11        0.02       -1.30      1.70 o 
 -11   5  11        7.97       15.94      2.08 o 
 -10   5  11        9.01        4.50      1.40 o 
  -9   5  11      241.80      258.64      7.69 o 
  -8   5  11       13.07       11.95      1.94 o 
  -7   5  11       10.23       13.51      2.82 o 
  -6   5  11       41.00       41.73      2.86 o 
  -5   5  11        9.44       13.23      3.81 o 
  -4   5  11     1786.28     1913.72     35.56 o 
  -3   5  11       17.96       15.07      4.19 o 
  -2   5  11       47.89       54.55      6.61 o 
  -1   5  11       95.42      107.34      9.23 o 
   0   5  11       55.66       59.26      7.09 o 
   1   5  11       58.54       52.19      4.56 o 
   2   5  11       16.00       21.25      4.43 o 
 -10   6  11        9.93       15.09      2.36 o 
  -9   6  11        9.86       15.20      2.86 o 
  -8   6  11       30.61       37.15      3.18 o 
  -7   6  11       72.10       71.73      4.81 o 
  -6   6  11       79.77       77.67      7.89 o 
  -5   6  11       60.87       50.96      6.56 o 
  -4   6  11       34.80       31.17      5.41 o 
  -3   6  11        4.64       11.19      3.85 o 
  -2   6  11        0.69       -0.94      2.54 o 
  -1   6  11        8.53       12.36      4.15 o 
   0   6  11       84.49       89.32      8.88 o 
   1   6  11       11.00       15.59      4.71 o 
  -9   7  11      118.65      144.03      7.45 o 
  -8   7  11       25.10       28.79      3.53 o 
  -7   7  11        0.06       -0.47      2.66 o 
  -6   7  11       22.63       22.55      5.00 o 
  -5   7  11       30.04       30.30      5.15 o 
  -4   7  11        3.50        7.24      4.36 o 
  -3   7  11        1.65        3.44      4.01 o 
  -2   7  11       41.12       49.64      6.92 o 
  -1   7  11       27.96       35.77      6.26 o 
  -8   8  11       45.82       50.19      6.98 o 
  -7   8  11        0.48        0.45      2.93 o 
  -6   8  11       24.59       39.85      6.30 o 
  -5   8  11        1.20        7.61      3.81 o 
  -4   8  11        1.91        8.44      3.91 o 
  -3   8  11       33.29       41.23      6.71 o 
  -2 -10  12      107.70      109.54      9.24 o 
  -1 -10  12        7.72       17.60      4.17 o 
   0 -10  12        0.71        0.25      2.02 o 
   1 -10  12       59.74       67.70      7.05 o 
   2 -10  12        4.86       10.41      2.50 o 
   3 -10  12       18.08       19.56      5.45 o 
   4 -10  12       23.36       14.07      4.33 o 
  -4  -9  12       35.39       39.40      5.89 o 
  -3  -9  12       23.87       29.03      5.29 o 
  -2  -9  12       16.51       22.37      2.93 o 
  -1  -9  12        0.65        4.55      2.69 o 
   0  -9  12        5.96        7.73      2.12 o 
   1  -9  12      190.50      181.05     15.85 o 
   2  -9  12       80.56       89.14      8.34 o 
   3  -9  12       31.39       27.56      5.24 o 
   4  -9  12        1.41       -1.82      3.17 o 
   5  -9  12        1.97        4.27      3.31 o 
   6  -9  12       36.49       25.12      5.42 o 
  -5  -8  12        0.00        0.99      2.68 o 
  -4  -8  12        2.13        3.76      2.85 o 
  -3  -8  12       19.06       18.46      2.69 o 
  -2  -8  12       14.87       17.13      2.06 o 
  -1  -8  12       13.65       14.44      3.17 o 
   0  -8  12       52.74       56.26      7.74 o 
   1  -8  12       34.98       30.09      5.32 o 
   2  -8  12       51.10       49.40      3.88 o 
   3  -8  12       45.12       41.49      5.83 o 
   4  -8  12       16.82       14.51      4.09 o 
   5  -8  12      110.86      101.58      9.18 o 
   6  -8  12       40.77       31.97      5.51 o 
  -6  -7  12       11.79       15.84      3.70 o 
  -5  -7  12       82.33       75.40      7.37 o 
  -4  -7  12       12.70       11.59      2.27 o 
  -3  -7  12       80.92       86.32      5.04 o 
  -2  -7  12      153.43      141.34      6.33 o 
  -1  -7  12        8.93        5.75      1.36 o 
   0  -7  12       38.04       41.73      3.94 o 
   1  -7  12      248.78      228.82      7.83 o 
   2  -7  12        0.23        1.92      5.51 o 
   3  -7  12        4.81       10.95      3.37 o 
   4  -7  12       15.84       19.39      4.29 o 
   5  -7  12        0.39        1.29      2.94 o 
   6  -7  12       21.47       19.93      4.44 o 
  -7  -6  12        0.71        4.96      3.34 o 
  -6  -6  12        4.69        8.66      3.25 o 
  -5  -6  12        9.52       12.23      2.33 o 
  -4  -6  12       18.54       16.79      3.45 o 
  -3  -6  12       15.32       22.09      3.97 o 
  -2  -6  12       55.95       53.52      3.17 o 
  -1  -6  12       14.83       12.53      2.19 o 
   0  -6  12       24.12       27.56      5.61 o 
   1  -6  12       13.40       14.57      4.42 o 
   2  -6  12        1.39        3.18      1.51 o 
   3  -6  12        0.02        0.61      2.09 o 
   4  -6  12        8.24        8.64      3.30 o 
   5  -6  12       10.92       16.47      4.11 o 
   6  -6  12       12.26        9.50      3.34 o 
   7  -6  12        0.10       -2.03      3.05 o 
  -8  -5  12      108.71      118.27      7.11 o 
  -7  -5  12       19.58       22.38      3.28 o 
  -6  -5  12       39.22       37.64      2.96 o 
  -5  -5  12       53.33       52.79      3.32 o 
  -4  -5  12      471.28      454.49      9.02 o 
  -3  -5  12      500.42      496.67      9.17 o 
  -2  -5  12      590.26      575.04     11.79 o 
  -1  -5  12      298.58      288.51      5.61 o 
   0  -5  12      382.36      372.05      7.77 o 
   1  -5  12       71.40       83.20      4.45 o 
   2  -5  12       15.83       21.84      2.50 o 
   3  -5  12        3.04       -0.11      2.05 o 
   4  -5  12        1.21        5.39      1.87 o 
   5  -5  12       24.64       30.39      4.89 o 
   6  -5  12       49.05       43.71      6.22 o 
   7  -5  12        0.54       -3.06      3.12 o 
  -8  -4  12        4.85       13.61      2.98 o 
  -7  -4  12        5.79        5.93      2.07 o 
  -6  -4  12       50.90       54.79      3.77 o 
  -5  -4  12      101.13      105.18      4.62 o 
  -4  -4  12       25.29       24.66      2.26 o 
  -3  -4  12      381.59      390.01      6.50 o 
  -2  -4  12      353.66      374.10      6.12 o 
  -1  -4  12       83.86       84.69      2.94 o 
   0  -4  12      232.78      240.90      4.94 o 
   1  -4  12        5.64        3.00      1.42 o 
   2  -4  12        3.18        3.74      1.18 o 
   3  -4  12        0.18        1.18      1.48 o 
   4  -4  12        2.08        2.09      2.48 o 
   5  -4  12        1.85        1.45      2.54 o 
   6  -4  12       47.50       43.93      6.13 o 
   7  -4  12       36.01       27.29      5.57 o 
  -9  -3  12        1.97        5.28      2.19 o 
  -8  -3  12       33.56       43.31      4.09 o 
  -7  -3  12       66.34       55.93      4.35 o 
  -6  -3  12      339.83      326.69      9.59 o 
  -5  -3  12       12.40        8.28      1.42 o 
  -4  -3  12      292.70      294.69      5.40 o 
  -3  -3  12       49.86       47.51      2.20 o 
  -2  -3  12      151.44      159.17      3.98 o 
  -1  -3  12      349.80      345.77      5.86 o 
   0  -3  12      264.17      265.58      5.28 o 
   1  -3  12      195.11      188.16      4.57 o 
   2  -3  12      150.30      161.56      4.34 o 
   3  -3  12       30.80       22.37      2.82 o 
   4  -3  12        2.63        4.89      2.27 o 
   5  -3  12       11.79       14.91      3.80 o 
   6  -3  12       10.58        9.20      3.41 o 
 -10  -2  12       43.88       55.51      4.95 o 
  -9  -2  12       12.01       14.73      2.81 o 
  -8  -2  12        4.29        2.71      1.66 o 
  -7  -2  12        0.90        0.05      1.46 o 
  -6  -2  12       17.46       15.19      2.23 o 
  -5  -2  12       15.34       10.09      1.91 o 
  -4  -2  12       91.81       81.34      3.43 o 
  -3  -2  12      165.10      162.19      3.86 o 
  -2  -2  12      364.85      377.09      5.97 o 
  -1  -2  12      145.09      149.99      3.93 o 
   0  -2  12      114.03      116.56      3.56 o 
   1  -2  12      195.56      213.71      4.95 o 
   2  -2  12       92.62      101.59      3.58 o 
   3  -2  12       21.84       17.65      2.07 o 
   4  -2  12        1.52        2.79      1.36 o 
   5  -2  12       45.93       42.09      4.11 o 
   6  -2  12       44.48       49.37      4.59 o 
 -10  -1  12        0.02        1.09      3.16 o 
  -9  -1  12        8.90       11.12      2.45 o 
  -8  -1  12        6.56        8.06      2.11 o 
  -7  -1  12      148.42      110.04      4.41 o 
  -6  -1  12       94.68       82.06      3.62 o 
  -5  -1  12        8.94        9.61      1.64 o 
  -4  -1  12        0.00       -0.99      0.92 o 
  -3  -1  12       49.53       45.50      2.94 o 
  -2  -1  12      373.87      384.37      7.87 o 
  -1  -1  12       56.55       64.08      2.63 o 
   0  -1  12       54.97       50.23      2.45 o 
   1  -1  12       29.01       25.27      1.96 o 
   2  -1  12      332.44      345.47      7.86 o 
   3  -1  12        5.35        7.46      1.61 o 
   4  -1  12       28.87       19.48      2.41 o 
   5  -1  12       80.23       75.43      7.68 o 
   6  -1  12        6.36        5.98      2.19 o 
 -10   0  12        4.00        8.30      2.46 o 
  -9   0  12        4.98        6.08      2.00 o 
  -8   0  12        0.09        0.67      1.16 o 
  -7   0  12        4.00        4.32      2.13 o 
  -6   0  12       18.14       24.56      2.14 o 
  -5   0  12        0.42        2.11      0.93 o 
  -4   0  12      148.04      148.03      5.17 o 
  -3   0  12       17.57       18.74      1.93 o 
  -2   0  12       46.02       43.29      2.92 o 
  -1   0  12      113.07      109.25      3.43 o 
   0   0  12      247.11      259.96      5.47 o 
   1   0  12        8.56        7.18      1.56 o 
   2   0  12      199.95      216.16      6.27 o 
   3   0  12        0.14        1.96      2.01 o 
   4   0  12       22.63       18.19      2.36 o 
   5   0  12       52.47       50.22      3.63 o 
 -10   1  12       49.08       49.81      4.54 o 
  -9   1  12       87.86       96.39      6.72 o 
  -8   1  12      194.12      159.36      5.65 o 
  -7   1  12      440.96      340.08      7.75 o 
  -6   1  12       37.74       35.30      2.47 o 
  -5   1  12       20.16       12.41      3.13 o 
  -4   1  12       83.57       75.72      4.73 o 
  -3   1  12      200.45      197.76      6.03 o 
  -2   1  12      150.58      159.61      5.43 o 
  -1   1  12       16.23       19.76      2.22 o 
   0   1  12        5.23        5.08      1.31 o 
   1   1  12       13.54       16.66      2.02 o 
   2   1  12       15.47       13.95      2.20 o 
   3   1  12        8.66        9.34      2.12 o 
   4   1  12        5.56        6.46      1.67 o 
   5   1  12       45.15       53.10      4.88 o 
 -10   2  12        9.27        8.83      2.22 o 
  -9   2  12       15.97       16.60      2.20 o 
  -8   2  12        9.07        7.46      1.58 o 
  -7   2  12       47.22       41.39      2.91 o 
  -6   2  12      101.34       86.97      3.83 o 
  -5   2  12        5.14        2.86      3.03 o 
  -4   2  12      210.06      200.72      7.77 o 
  -3   2  12      154.65      143.42      6.61 o 
  -2   2  12      218.20      225.95      8.18 o 
  -1   2  12       84.87       90.77      5.23 o 
   0   2  12       46.23       43.61      3.81 o 
   1   2  12        1.70        2.86      1.97 o 
   2   2  12       10.42       14.08      1.88 o 
   3   2  12        0.19        0.64      1.52 o 
   4   2  12       19.91       14.71      3.57 o 
 -10   3  12        0.66       -0.71      1.35 o 
  -9   3  12        0.05       -0.14      1.23 o 
  -8   3  12        0.39        1.85      1.41 o 
  -7   3  12      143.01      109.82      4.59 o 
  -6   3  12      111.02      101.15      8.51 o 
  -5   3  12        8.63        5.06      3.22 o 
  -4   3  12      534.64      545.19     13.17 o 
  -3   3  12      345.52      348.89     10.54 o 
  -2   3  12       15.66       20.66      4.12 o 
  -1   3  12        0.45        2.43      3.19 o 
   0   3  12        0.10        3.87      2.42 o 
   1   3  12       10.48       14.42      2.49 o 
   2   3  12       17.30       19.71      2.99 o 
   3   3  12       24.43       24.86      3.54 o 
 -10   4  12        0.03        3.40      1.93 o 
  -9   4  12       16.92       13.55      1.74 o 
  -8   4  12       38.19       36.92      2.50 o 
  -7   4  12       11.33       16.45      2.91 o 
  -6   4  12       36.60       36.85      5.57 o 
  -5   4  12       68.80       69.83      5.00 o 
  -4   4  12      167.66      160.92     12.08 o 
  -3   4  12      176.72      194.31     11.88 o 
  -2   4  12       89.11       98.70      8.51 o 
  -1   4  12       67.52       77.69      7.90 o 
   0   4  12        9.15       12.28      4.05 o 
   1   4  12       31.00       38.36      5.77 o 
   2   4  12       27.81       28.71      3.68 o 
 -10   5  12       25.87       32.16      2.64 o 
  -9   5  12        2.58        7.36      1.71 o 
  -8   5  12       22.53       23.41      4.28 o 
  -7   5  12       22.71       24.59      3.62 o 
  -6   5  12       32.09       32.07      5.35 o 
  -5   5  12       42.76       41.98      5.88 o 
  -4   5  12      117.99      133.88     10.11 o 
  -3   5  12      384.00      391.86     17.07 o 
  -2   5  12      423.25      468.36     18.53 o 
  -1   5  12        7.59       11.42      4.07 o 
   0   5  12       12.84       11.34      4.00 o 
   1   5  12        5.99        3.23      3.35 o 
  -9   6  12        0.02        3.94      2.29 o 
  -8   6  12       15.27       25.08      3.83 o 
  -7   6  12       26.17       32.10      6.15 o 
  -6   6  12        4.70        6.16      2.68 o 
  -5   6  12        8.44        6.47      2.74 o 
  -4   6  12       11.51       12.30      4.19 o 
  -3   6  12       95.66      107.53      9.82 o 
  -2   6  12      156.62      165.37     11.85 o 
  -1   6  12        0.53        2.09      3.52 o 
   0   6  12        0.14        5.76      3.57 o 
  -8   7  12       25.93       25.60      5.37 o 
  -7   7  12        2.24        0.39      2.65 o 
  -6   7  12        0.45       -5.75      3.85 o 
  -5   7  12       28.33       43.31      6.52 o 
  -4   7  12       66.41       89.13      8.99 o 
  -3   7  12       25.47       34.09      5.97 o 
  -2   7  12        5.29        9.42      4.41 o 
   0 -10  13       30.56       33.82      5.81 o 
   1 -10  13        0.00        1.08      2.72 o 
   2 -10  13        2.99        2.82      3.06 o 
   3 -10  13       59.34       54.65      7.13 o 
  -3  -9  13       23.81       25.96      4.86 o 
  -2  -9  13       86.61       94.47      5.84 o 
  -1  -9  13       10.42       17.05      2.66 o 
   0  -9  13        0.04        2.49      2.98 o 
   1  -9  13        1.80        1.34      1.51 o 
   2  -9  13       70.27       63.17      7.43 o 
   3  -9  13       13.42        8.97      3.79 o 
   4  -9  13       44.89       60.86      7.33 o 
  -4  -8  13       13.16       10.87      3.16 o 
  -3  -8  13        9.12       14.91      3.45 o 
  -2  -8  13       12.16       16.14      2.69 o 
  -1  -8  13       17.69       14.85      2.64 o 
   0  -8  13       17.88       15.69      3.40 o 
   1  -8  13       56.71       63.78      4.64 o 
   2  -8  13        3.06        1.46      2.61 o 
   3  -8  13        0.04        0.57      2.34 o 
   4  -8  13        8.94       13.63      4.19 o 
   5  -8  13       11.15       20.74      4.87 o 
  -5  -7  13       36.82       32.14      5.05 o 
  -4  -7  13       11.96       12.19      2.33 o 
  -3  -7  13        8.07        7.90      2.15 o 
  -2  -7  13      152.90      152.83      4.81 o 
  -1  -7  13       40.58       44.12      3.27 o 
   0  -7  13      128.80      119.25      6.01 o 
   1  -7  13      396.94      385.03     10.33 o 
   2  -7  13       41.17       49.07      6.10 o 
   3  -7  13        4.73        2.19      2.35 o 
   4  -7  13        2.34        2.41      2.66 o 
   5  -7  13        1.40        4.36      2.80 o 
   6  -7  13       20.78       12.97      4.34 o 
  -6  -6  13       17.16       22.23      3.20 o 
  -5  -6  13       77.38       81.09      4.25 o 
  -4  -6  13        4.97        6.21      1.55 o 
  -3  -6  13       76.60       73.17      3.92 o 
  -2  -6  13      246.67      254.34      5.99 o 
  -1  -6  13        8.58       10.28      1.83 o 
   0  -6  13      365.62      368.41      9.90 o 
   1  -6  13      113.61      127.30      5.84 o 
   2  -6  13        0.62        1.79      1.66 o 
   3  -6  13       22.15       25.06      4.16 o 
   4  -6  13        1.45        4.91      3.11 o 
   5  -6  13        0.83        3.04      2.97 o 
   6  -6  13        0.76        0.01      2.54 o 
  -7  -5  13       83.13      112.74     10.00 o 
  -6  -5  13        2.38        1.28      1.44 o 
  -5  -5  13       14.73       17.32      2.21 o 
  -4  -5  13        5.47        5.51      1.48 o 
  -3  -5  13        4.90        5.91      2.19 o 
  -2  -5  13     2707.01     2786.61     31.24 o 
  -1  -5  13      415.79      425.14      8.64 o 
   0  -5  13      252.19      242.92      6.60 o 
   1  -5  13      357.94      374.25      9.57 o 
   2  -5  13        0.23        0.97      1.35 o 
   3  -5  13       12.86       17.13      3.80 o 
   4  -5  13       21.71       21.21      4.11 o 
   5  -5  13        0.55        2.04      2.94 o 
   6  -5  13        0.63        1.79      2.53 o 
  -8  -4  13       16.91       25.54      3.88 o 
  -7  -4  13        0.00        3.02      2.03 o 
  -6  -4  13        7.97        6.60      1.56 o 
  -5  -4  13        4.24        6.65      1.47 o 
  -4  -4  13        3.82        3.11      1.20 o 
  -3  -4  13      126.37      129.79      6.32 o 
  -2  -4  13        0.88        2.39      2.81 o 
  -1  -4  13      195.07      186.75      6.07 o 
   0  -4  13       30.19       32.78      2.04 o 
   1  -4  13       35.53       33.73      2.17 o 
   2  -4  13       17.81       18.73      2.30 o 
   3  -4  13       68.80       79.25      4.74 o 
   4  -4  13        0.32        0.53      1.48 o 
   5  -4  13        0.25       -1.48      2.21 o 
   6  -4  13        7.70       12.89      4.27 o 
  -9  -3  13       21.23       24.04      4.17 o 
  -8  -3  13       34.93       26.48      3.40 o 
  -7  -3  13       71.23       82.48      5.21 o 
  -6  -3  13       10.73        8.42      1.94 o 
  -5  -3  13        1.58        1.66      1.37 o 
  -4  -3  13       12.34       11.58      1.50 o 
  -3  -3  13       68.23       60.17      4.36 o 
  -2  -3  13      911.11      915.52     17.72 o 
  -1  -3  13      269.93      286.41      5.58 o 
   0  -3  13       59.78       62.17      2.74 o 
   1  -3  13      103.66      104.57      3.60 o 
   2  -3  13      231.66      247.30      5.60 o 
   3  -3  13        9.63        8.51      1.71 o 
   4  -3  13       73.73       75.87      4.72 o 
   5  -3  13       32.38       30.53      3.26 o 
   6  -3  13       50.91       43.47      8.71 o 
  -9  -2  13        1.92        4.58      4.74 o 
  -8  -2  13        2.72        3.60      2.13 o 
  -7  -2  13       11.25       10.21      2.11 o 
  -6  -2  13       11.13        9.98      2.01 o 
  -5  -2  13       85.52       82.87      3.14 o 
  -4  -2  13      113.73       94.77      5.38 o 
  -3  -2  13      114.77      117.93      4.59 o 
  -2  -2  13        0.95        2.62      1.37 o 
  -1  -2  13      206.62      220.13      4.92 o 
   0  -2  13        0.00        1.98      1.01 o 
   1  -2  13       16.57       20.09      1.83 o 
   2  -2  13        9.15        5.56      1.34 o 
   3  -2  13       30.90       32.96      2.81 o 
   4  -2  13       17.78       16.39      2.53 o 
   5  -2  13        2.67        7.86      2.40 o 
  -9  -1  13        2.36        2.98      1.95 o 
  -8  -1  13       12.41       12.40      3.83 o 
  -7  -1  13       69.17       65.92      3.55 o 
  -6  -1  13      200.89      164.44      5.18 o 
  -5  -1  13        0.33       -0.81      1.26 o 
  -4  -1  13      280.50      290.18      9.37 o 
  -3  -1  13        4.36        5.80      1.38 o 
  -2  -1  13       37.18       36.14      2.71 o 
  -1  -1  13        0.15        2.98      1.46 o 
   0  -1  13        3.55        4.50      1.60 o 
   1  -1  13       33.96       31.52      2.24 o 
   2  -1  13        0.26       -0.80      1.39 o 
   3  -1  13       57.78       43.99      3.22 o 
   4  -1  13        0.21        0.65      1.45 o 
   5  -1  13       40.13       43.29      3.99 o 
 -10   0  13        4.94        3.46      2.04 o 
  -9   0  13       31.66       41.71      4.09 o 
  -8   0  13       35.17       38.18      2.97 o 
  -7   0  13      112.44      112.64      4.59 o 
  -6   0  13      302.46      252.72      8.56 o 
  -5   0  13      210.51      195.98     11.06 o 
  -4   0  13      204.68      190.18      6.09 o 
  -3   0  13        9.08       10.49      2.71 o 
  -2   0  13        3.74        4.91      2.28 o 
  -1   0  13        2.32        2.36      2.05 o 
   0   0  13       18.15       22.00      2.40 o 
   1   0  13       31.63       37.51      2.81 o 
   2   0  13       56.80       53.95      3.42 o 
   3   0  13       40.13       39.49      3.04 o 
   4   0  13        0.83        3.62      1.60 o 
 -10   1  13       17.30       20.63      3.15 o 
  -9   1  13        3.15        2.70      1.48 o 
  -8   1  13        4.13        9.38      1.80 o 
  -7   1  13       15.88       13.42      5.08 o 
  -6   1  13       46.17       41.52      3.73 o 
  -5   1  13       12.02       15.61      3.72 o 
  -4   1  13        1.04        0.15      1.68 o 
  -3   1  13      120.77      120.01      5.01 o 
  -2   1  13       51.44       51.00      3.36 o 
  -1   1  13        0.38        1.85      1.69 o 
   0   1  13       14.51       16.05      2.58 o 
   1   1  13       15.50       14.44      2.77 o 
   2   1  13        3.48        2.53      1.77 o 
   3   1  13       46.77       35.20      4.93 o 
   4   1  13       12.54       11.43      1.95 o 
 -10   2  13        2.71        1.64      1.74 o 
  -9   2  13        0.39        0.93      1.39 o 
  -8   2  13        5.94        6.67      2.03 o 
  -7   2  13       30.54       34.42      3.71 o 
  -6   2  13       68.63       59.45      4.54 o 
  -5   2  13       22.39       17.85      6.00 o 
  -4   2  13        0.06        1.18      3.73 o 
  -3   2  13      292.66      316.04     10.05 o 
  -2   2  13      130.05      142.33      8.30 o 
  -1   2  13       28.57       36.49      3.82 o 
   0   2  13       45.86       51.06      7.39 o 
   1   2  13       11.45       18.46      2.93 o 
   2   2  13        2.14        3.81      1.49 o 
   3   2  13        7.33        6.90      1.76 o 
 -10   3  13        0.01        0.65      1.34 o 
  -9   3  13        7.51        8.14      2.57 o 
  -8   3  13        5.68        9.29      2.60 o 
  -7   3  13        0.62        3.09      1.99 o 
  -6   3  13       40.44       32.86      5.35 o 
  -5   3  13       11.22       10.38      3.11 o 
  -4   3  13      113.65      107.79      6.16 o 
  -3   3  13        5.51        9.84      2.85 o 
  -2   3  13     2094.75     2236.52     38.44 o 
  -1   3  13        0.01        0.48      3.17 o 
   0   3  13       61.14       54.52      6.58 o 
   1   3  13        0.08       -1.24      2.81 o 
   2   3  13        0.13       -0.12      3.07 o 
  -9   4  13       25.45       31.47      4.00 o 
  -8   4  13        2.24        1.10      1.91 o 
  -7   4  13        1.67        4.86      2.14 o 
  -6   4  13        0.48       -1.04      4.31 o 
  -5   4  13       29.75       28.67      4.48 o 
  -4   4  13       95.75       93.55      8.43 o 
  -3   4  13      399.89      429.85     17.57 o 
  -2   4  13        1.48       19.17      5.20 o 
  -1   4  13        1.28       14.67      4.59 o 
   0   4  13       41.06       50.18      6.97 o 
   1   4  13        3.02       12.86      4.11 o 
  -9   5  13       14.55       16.96      3.22 o 
  -8   5  13       11.97        8.73      4.51 o 
  -7   5  13       93.84      112.26      6.97 o 
  -6   5  13        1.12        0.47      2.97 o 
  -5   5  13       11.54        9.93      3.74 o 
  -4   5  13        1.63        2.14      2.62 o 
  -3   5  13        6.10        8.89      3.64 o 
  -2   5  13      101.26      118.93     10.00 o 
  -1   5  13        0.22        2.99      3.88 o 
   0   5  13       20.70       23.17      5.62 o 
  -8   6  13        5.95        5.26      4.15 o 
  -7   6  13        6.11        3.89      2.89 o 
  -6   6  13       38.12       46.91      6.65 o 
  -5   6  13       19.82       26.05      5.17 o 
  -4   6  13        7.55        7.68      3.63 o 
  -3   6  13      132.17      161.18     11.77 o 
  -2   6  13       12.61       20.89      5.20 o 
  -1  -9  14       27.24       34.48      3.26 o 
   0  -9  14        2.70        1.74      2.07 o 
   1  -9  14        4.34        5.23      2.53 o 
   2  -9  14        0.08        3.97      3.61 o 
   3  -9  14      100.39       96.57      9.22 o 
  -3  -8  14        4.17        2.33      1.39 o 
  -2  -8  14      165.95      159.04      5.22 o 
  -1  -8  14       73.63       68.10      4.10 o 
   0  -8  14       23.60       18.45      2.84 o 
   1  -8  14        5.44        5.52      2.16 o 
   2  -8  14        7.93        7.02      3.53 o 
   3  -8  14       41.26       49.86      6.71 o 
   4  -8  14        8.96       19.52      4.45 o 
  -5  -7  14        3.10        4.82      1.66 o 
  -4  -7  14        0.53        1.76      2.03 o 
  -3  -7  14      160.22      156.39      5.05 o 
  -2  -7  14      385.43      375.25     13.38 o 
  -1  -7  14      203.64      210.04      9.42 o 
   0  -7  14      246.70      234.03      7.13 o 
   1  -7  14       48.25       49.95      4.12 o 
   2  -7  14        6.47       12.71      4.09 o 
   3  -7  14       62.88       66.34      7.19 o 
   4  -7  14        1.02        1.46      2.31 o 
  -6  -6  14        0.82        4.13      1.60 o 
  -5  -6  14       36.37       38.51      3.10 o 
  -4  -6  14       62.25       60.70      3.65 o 
  -3  -6  14       42.42       40.98      4.02 o 
  -2  -6  14      313.02      297.68      9.90 o 
  -1  -6  14        1.67        1.53      1.45 o 
   0  -6  14      148.29      147.92      6.92 o 
   1  -6  14        0.03        3.66      1.53 o 
   2  -6  14        5.15        7.01      2.85 o 
   3  -6  14       23.93       20.76      4.49 o 
   4  -6  14        0.82        1.11      2.35 o 
   5  -6  14        0.99       -1.16      2.65 o 
  -7  -5  14       47.93       70.12      5.45 o 
  -6  -5  14      131.67      131.29      5.46 o 
  -5  -5  14       51.21       54.63      3.52 o 
  -4  -5  14      174.68      171.63     22.26 o 
  -3  -5  14       18.28       14.78      2.81 o 
  -2  -5  14      395.33      401.90     11.29 o 
  -1  -5  14      364.43      364.31     12.33 o 
   0  -5  14      192.62      193.42      6.12 o 
   1  -5  14      227.59      223.37      6.56 o 
   2  -5  14      290.20      275.43      9.58 o 
   3  -5  14       13.78       18.33      3.85 o 
   4  -5  14        0.32        1.76      2.71 o 
   5  -5  14        3.11        8.05      3.44 o 
  -7  -4  14        0.02        1.33      4.05 o 
  -6  -4  14        1.07        3.62      1.66 o 
  -5  -4  14       52.62       56.35      4.50 o 
  -4  -4  14       28.89       27.39      8.62 o 
  -3  -4  14       18.62       14.89      5.21 o 
  -2  -4  14       18.00       17.05      2.72 o 
  -1  -4  14       76.04       82.29      3.91 o 
   0  -4  14       24.39       30.60      2.64 o 
   1  -4  14       11.60       11.11      1.78 o 
   2  -4  14       19.25       20.86      2.96 o 
   3  -4  14        0.02        1.27      1.36 o 
   4  -4  14        0.36        2.65      1.59 o 
   5  -4  14        1.70        3.32      1.66 o 
  -8  -3  14       10.22       18.10      3.10 o 
  -7  -3  14        1.28        1.77      1.77 o 
  -6  -3  14       31.73       38.53      5.73 o 
  -5  -3  14       15.88       12.49      2.40 o 
  -4  -3  14      185.55      169.78     11.25 o 
  -3  -3  14       20.20       12.83      2.40 o 
  -2  -3  14      226.26      227.45      6.40 o 
  -1  -3  14        2.91        2.10      1.51 o 
   0  -3  14       56.53       55.93      2.75 o 
   1  -3  14      107.70      121.38      4.09 o 
   2  -3  14       80.68       89.73      4.27 o 
   3  -3  14       12.99       12.82      2.15 o 
   4  -3  14       44.60       43.28      3.40 o 
   5  -3  14        3.53        4.86      1.75 o 
  -8  -2  14       26.34       29.01      7.89 o 
  -7  -2  14       11.08       12.86      4.10 o 
  -6  -2  14       23.23       19.15      4.06 o 
  -5  -2  14       11.50        6.28      1.94 o 
  -4  -2  14       14.09       10.55      2.38 o 
  -3  -2  14      150.76      140.47      5.22 o 
  -2  -2  14       56.39       59.32      3.50 o 
  -1  -2  14       41.19       38.72      2.89 o 
   0  -2  14      198.65      201.48      6.22 o 
   1  -2  14        1.21        3.63      1.23 o 
   2  -2  14       64.13       75.16      3.41 o 
   3  -2  14       23.07       21.23      2.43 o 
   4  -2  14       58.02       64.86      4.10 o 
  -9  -1  14       15.49       18.58      3.01 o 
  -8  -1  14        1.88       -0.07      2.55 o 
  -7  -1  14        1.07        5.09      3.45 o 
  -6  -1  14      123.38      102.70      5.61 o 
  -5  -1  14      107.38       93.65      4.37 o 
  -4  -1  14       80.27       67.36      4.77 o 
  -3  -1  14        8.87       11.79      2.00 o 
  -2  -1  14       45.87       41.26      3.10 o 
  -1  -1  14       50.62       52.59      3.33 o 
   0  -1  14       12.42       11.15      1.78 o 
   1  -1  14        4.12        7.06      1.62 o 
   2  -1  14        2.90       -0.12      1.47 o 
   3  -1  14        0.96        4.61      1.57 o 
   4  -1  14       51.10       50.30      4.45 o 
  -9   0  14        1.40        4.62      2.92 o 
  -8   0  14        1.25        4.17      2.13 o 
  -7   0  14        9.95       11.08      5.29 o 
  -6   0  14        9.05       10.05      2.34 o 
  -5   0  14        0.11       -1.25      2.44 o 
  -4   0  14      113.89      110.34      4.91 o 
  -3   0  14        0.49       -0.25      1.37 o 
  -2   0  14      510.49      547.55     10.51 o 
  -1   0  14        4.87        4.67      1.71 o 
   0   0  14        3.08        3.13      2.36 o 
   1   0  14        2.26        0.22      1.90 o 
   2   0  14      116.41      119.78      8.03 o 
   3   0  14        1.22       -0.64      1.54 o 
  -9   1  14        2.19       -1.11      1.72 o 
  -8   1  14       67.01       53.88      6.82 o 
  -7   1  14       78.86       71.81      5.11 o 
  -6   1  14      101.05       86.87      5.49 o 
  -5   1  14      195.07      173.73     11.07 o 
  -4   1  14        2.13        1.14      1.71 o 
  -3   1  14        5.07        3.96      1.45 o 
  -2   1  14      862.80      899.32     13.78 o 
  -1   1  14      164.48      166.27      6.07 o 
   0   1  14      147.68      148.89     14.07 o 
   1   1  14        8.74        8.98      2.36 o 
   2   1  14        5.14        3.42      4.36 o 
   3   1  14       39.38       41.30      4.07 o 
  -9   2  14        1.68        6.10      3.87 o 
  -8   2  14       16.84       18.25      3.21 o 
  -7   2  14       38.19       38.65      4.17 o 
  -6   2  14        3.66        3.01      2.48 o 
  -5   2  14        0.55       -0.60      1.93 o 
  -4   2  14       13.05       12.60      2.58 o 
  -3   2  14        1.66        2.12      1.95 o 
  -2   2  14      735.58      774.46     16.39 o 
  -1   2  14       61.60       71.35      5.33 o 
   0   2  14       97.51      102.60      7.79 o 
   1   2  14       38.74       45.52      4.35 o 
   2   2  14       38.11       38.71      4.36 o 
  -9   3  14        0.00        1.51      3.04 o 
  -8   3  14        2.14        0.34      1.83 o 
  -7   3  14       10.42        8.85      2.50 o 
  -6   3  14       19.37       15.07      4.06 o 
  -5   3  14       26.87       20.63      3.23 o 
  -4   3  14        5.10        3.22      5.12 o 
  -3   3  14       39.26       45.35      4.50 o 
  -2   3  14      229.75      248.34     13.65 o 
  -1   3  14      137.85      151.42     11.14 o 
   0   3  14        0.98        2.30      3.25 o 
   1   3  14        1.73        4.03      3.44 o 
  -8   4  14        0.44        0.38      3.32 o 
  -7   4  14       70.48       67.98      6.12 o 
  -6   4  14       58.54       59.70      5.11 o 
  -5   4  14       16.02       20.81      3.23 o 
  -4   4  14       50.53       37.49      5.78 o 
  -3   4  14        0.02       -1.09      2.63 o 
  -2   4  14      162.43      172.40     11.86 o 
  -1   4  14       86.21      102.08      9.89 o 
   0   4  14        4.12        9.13      3.70 o 
  -8   5  14       14.28       26.86      3.80 o 
  -7   5  14        0.12        2.16      2.50 o 
  -6   5  14        3.20       -1.52      2.69 o 
  -5   5  14       11.75       16.45      4.49 o 
  -4   5  14        1.29       -2.58      2.96 o 
  -3   5  14        3.24        3.13      3.11 o 
  -2   5  14       49.10       66.55      7.94 o 
  -2  -8  15        7.40        7.14      2.76 o 
  -1  -8  15        0.60        1.95      1.43 o 
   0  -8  15        9.55       12.65      2.11 o 
   1  -8  15        9.05       13.17      3.81 o 
   2  -8  15        4.30        4.80      2.95 o 
  -4  -7  15       22.36       19.20      3.12 o 
  -3  -7  15       31.32       35.26      4.11 o 
  -2  -7  15       98.31      105.62      7.80 o 
  -1  -7  15       21.37       21.52      2.65 o 
   0  -7  15       40.05       46.35      3.51 o 
   1  -7  15       51.48       55.53      4.75 o 
   2  -7  15       70.92       70.16      7.36 o 
   3  -7  15      255.98      231.51     13.37 o 
  -5  -6  15       53.75       58.09      7.93 o 
  -4  -6  15        8.55        7.40      2.21 o 
  -3  -6  15       48.42       55.42      6.04 o 
  -2  -6  15        3.83        7.23      3.45 o 
  -1  -6  15        9.04       12.99      2.92 o 
   0  -6  15        0.47        2.87      1.69 o 
   1  -6  15        2.49        3.72      1.37 o 
   2  -6  15       13.49       13.64      2.57 o 
   3  -6  15        5.19        5.04      2.93 o 
  -6  -5  15       33.75       41.19      4.33 o 
  -5  -5  15       25.75       34.11      3.88 o 
  -4  -5  15       49.19       44.69      4.23 o 
  -3  -5  15        2.46        3.86      1.90 o 
  -2  -5  15        8.98        4.44      1.80 o 
  -1  -5  15       45.99       44.17      4.17 o 
   0  -5  15      654.38      662.16     24.21 o 
   1  -5  15      294.01      295.55      7.83 o 
   2  -5  15       46.09       35.50      3.90 o 
   3  -5  15      156.26      173.34      8.10 o 
   4  -5  15        0.32        0.16      2.32 o 
  -7  -4  15       13.30       17.43      4.92 o 
  -6  -4  15        4.30        4.72      2.17 o 
  -5  -4  15       30.71       30.91      3.61 o 
  -4  -4  15        5.17        6.63      2.16 o 
  -3  -4  15        1.90        1.35      1.95 o 
  -2  -4  15        0.35        2.21      4.40 o 
  -1  -4  15       35.28       35.75      3.90 o 
   0  -4  15      153.59      162.27      7.33 o 
   1  -4  15      119.42      127.00      5.08 o 
   2  -4  15       16.87       19.30      2.91 o 
   3  -4  15       50.17       52.74      4.53 o 
   4  -4  15        5.16        6.74      2.32 o 
  -7  -3  15        8.45       10.59      3.90 o 
  -6  -3  15        5.15        3.95      3.31 o 
  -5  -3  15       12.86       15.02      3.28 o 
  -4  -3  15        7.22        5.73      2.05 o 
  -3  -3  15        3.79        2.77      2.01 o 
  -2  -3  15       40.81       43.70      4.05 o 
  -1  -3  15       10.91        9.40      2.41 o 
   0  -3  15       65.73       70.63      4.47 o 
   1  -3  15      104.85      110.49      4.82 o 
   2  -3  15       12.69       14.35      2.17 o 
   3  -3  15       56.47       58.88      3.87 o 
  -8  -2  15        0.16        1.63      3.00 o 
  -7  -2  15        9.61       11.84      4.21 o 
  -6  -2  15        5.73        5.78      2.95 o 
  -5  -2  15       56.19       51.39      4.67 o 
  -4  -2  15       29.41       22.83      3.11 o 
  -3  -2  15       69.69       69.16      3.89 o 
  -2  -2  15       67.97       73.36      3.96 o 
  -1  -2  15       23.07       30.17      2.67 o 
   0  -2  15        2.15        4.16      1.59 o 
   1  -2  15       97.07      121.47      5.16 o 
   2  -2  15       10.14       15.51      3.23 o 
   3  -2  15       23.88       29.19      4.17 o 
  -8  -1  15        7.67       21.61      4.83 o 
  -7  -1  15       19.73       17.75      4.63 o 
  -6  -1  15        7.71       11.78      4.15 o 
  -5  -1  15      135.11      125.99      8.49 o 
  -4  -1  15       59.92       48.44      4.42 o 
  -3  -1  15       11.12       11.90      2.05 o 
  -2  -1  15       14.13       19.50      2.33 o 
  -1  -1  15       17.03       22.48      2.59 o 
   0  -1  15       45.34       45.65      3.38 o 
   1  -1  15        4.38        9.15      1.79 o 
   2  -1  15        4.47        5.60      3.39 o 
   3  -1  15        0.66        0.77      1.80 o 
  -8   0  15        3.48        9.24      2.55 o 
  -7   0  15       11.17       17.05      3.93 o 
  -6   0  15       33.32       32.05      4.33 o 
  -5   0  15      186.66      187.55     11.83 o 
  -4   0  15      106.28       93.31      4.70 o 
  -3   0  15       41.22       41.85      3.29 o 
  -2   0  15       14.00       14.72      2.28 o 
  -1   0  15       11.92       15.25      2.25 o 
   0   0  15       11.54       16.55      2.36 o 
   1   0  15        0.08       -1.57      2.10 o 
   2   0  15        9.90        8.84      2.84 o 
  -8   1  15        2.39        1.86      2.21 o 
  -7   1  15        0.17        2.45      1.77 o 
  -6   1  15       11.34        9.57      2.39 o 
  -5   1  15        0.45        1.06      1.82 o 
  -4   1  15        5.35        5.51      2.23 o 
  -3   1  15       16.06       15.60      2.79 o 
  -2   1  15       29.59       34.94      3.22 o 
  -1   1  15       88.62      100.65      5.11 o 
   0   1  15       46.67       52.62      9.64 o 
   1   1  15        1.16        3.15      2.15 o 
  -8   2  15        1.44       10.22      2.58 o 
  -7   2  15        3.29        3.41      1.97 o 
  -6   2  15        0.80        0.82      2.89 o 
  -5   2  15       11.75        8.92      2.61 o 
  -4   2  15        0.05       -0.12      1.92 o 
  -3   2  15       12.89       13.32      5.05 o 
  -2   2  15        6.73        7.22      3.62 o 
  -1   2  15       97.08      108.65      9.65 o 
   0   2  15        0.31       12.14      3.16 o 
  -8   3  15        0.06        2.85      2.13 o 
  -7   3  15        6.02        6.60      2.35 o 
  -6   3  15        3.57        3.95      2.92 o 
  -5   3  15        3.16        1.16      2.09 o 
  -4   3  15        0.33        2.61      5.89 o 
  -3   3  15        8.11       11.12      3.95 o 
  -2   3  15       59.43       64.65      7.52 o 
  -1   3  15       23.95       28.78      5.84 o 
  -7   4  15        9.58       13.98      2.95 o 
  -6   4  15        0.69        5.33      6.79 o 
  -5   4  15        3.71        4.47      2.25 o 
  -4   4  15        0.15       -5.19      3.44 o 
  -3   4  15        6.86        8.94      4.11 o 
  -2  -7  16       16.46       20.33      3.26 o 
  -1  -7  16       43.06       46.82      4.57 o 
   0  -7  16      260.02      263.21      9.94 o 
  -4  -6  16        3.74        5.62      2.35 o 
  -3  -6  16       39.23       41.57      4.35 o 
  -2  -6  16       30.46       28.24      5.49 o 
  -1  -6  16        6.88        7.27      2.12 o 
   0  -6  16      187.39      184.82      8.29 o 
   1  -6  16       26.73       39.51      6.51 o 
   2  -6  16      113.18      121.34      7.03 o 
  -5  -5  16       59.42       67.83      5.38 o 
  -4  -5  16       28.48       33.86      3.87 o 
  -3  -5  16        0.08        0.61      2.03 o 
  -2  -5  16       38.39       34.26      3.80 o 
  -1  -5  16        0.17       -0.16      2.19 o 
   0  -5  16       15.71       23.08      3.37 o 
   1  -5  16       70.32       94.91      9.32 o 
   2  -5  16       50.32       54.61      7.28 o 
  -6  -4  16        3.98        2.19      3.99 o 
  -5  -4  16        0.15        0.97      2.13 o 
  -4  -4  16       11.11       13.17      2.77 o 
  -3  -4  16        1.74        1.71      2.33 o 
  -2  -4  16        9.89       11.81      3.80 o 
  -1  -4  16       96.53      104.15      6.24 o 
   0  -4  16       39.29       34.21      3.86 o 
   1  -4  16        0.01        2.24      3.47 o 
   2  -4  16        1.62        6.92      3.64 o 
  -6  -3  16        4.20        4.40      2.57 o 
  -5  -3  16       65.28       66.64      5.29 o 
  -4  -3  16       19.82       20.73      3.22 o 
  -3  -3  16        2.81        3.98      1.91 o 
  -2  -3  16        8.01        5.68      2.23 o 
  -1  -3  16       52.35       64.22      5.01 o 
   0  -3  16      112.98      122.21      6.70 o 
   1  -3  16       17.37       17.38      4.73 o 
   2  -3  16        7.14        8.37      4.01 o 
  -7  -2  16        0.01        9.93      4.30 o 
  -6  -2  16        6.25       10.10      4.03 o 
  -5  -2  16       32.58       32.34      3.85 o 
  -4  -2  16        7.24        6.66      2.11 o 
  -3  -2  16        7.00        4.23      1.45 o 
  -2  -2  16       37.13       41.71      3.75 o 
  -1  -2  16       88.23       89.68      4.58 o 
   0  -2  16       25.59       29.22      2.89 o 
   1  -2  16       52.09       60.28      3.86 o 
   2  -2  16       34.21       34.98      3.88 o 
  -7  -1  16        0.51        5.85      3.40 o 
  -6  -1  16        0.60        4.87      3.31 o 
  -5  -1  16       37.28       36.49      6.10 o 
  -4  -1  16      155.72      151.80      6.08 o 
  -3  -1  16       83.21       77.26      4.35 o 
  -2  -1  16       11.50        9.87      3.02 o 
  -1  -1  16        8.29        9.98      2.44 o 
   0  -1  16      105.84      110.55      5.24 o 
   1  -1  16       39.53       46.34      4.45 o 
  -7   0  16        9.86        9.54      3.79 o 
  -6   0  16        3.69        4.28      2.40 o 
  -5   0  16       44.30       40.16      6.10 o 
  -4   0  16        9.63        9.17      2.51 o 
  -3   0  16        1.93        2.64      1.61 o 
  -2   0  16       41.60       43.20      3.42 o 
  -1   0  16       23.47       24.67      2.77 o 
   0   0  16      342.01      370.12     11.95 o 
  -7   1  16        1.49        1.24      2.32 o 
  -6   1  16        6.12        7.71      2.52 o 
  -5   1  16       14.83       15.26      3.04 o 
  -4   1  16       27.62       27.04      3.61 o 
  -3   1  16       59.87       55.53      4.81 o 
  -2   1  16       16.79       18.85      2.55 o 
  -1   1  16        0.01        7.88      2.50 o 
   0   1  16      569.09      612.35     18.34 o 
  -6   2  16        1.04        3.22      3.34 o 
  -5   2  16       18.90       22.06      3.42 o 
  -4   2  16        0.63        1.00      2.11 o 
  -3   2  16        3.45        3.10      2.23 o 
  -2   2  16        2.12        1.91      2.58 o 
  -5   3  16        3.78        3.21      3.06 o 
  -4   3  16        7.37        7.71      2.57 o 
  -2  -5  17       32.15       36.13      4.13 o 
  -1  -5  17        9.84       13.98      2.91 o 
  -4  -4  17        3.25       -0.02      1.83 o 
  -3  -4  17       24.81       20.60      3.30 o 
  -2  -4  17        0.07        0.53      1.91 o 
  -1  -4  17        6.30        7.65      2.54 o 
   0  -4  17        4.57        6.61      2.38 o 
  -5  -3  17       19.03       21.14      3.38 o 
  -4  -3  17       15.07       12.99      3.76 o 
  -3  -3  17        0.00       -2.23      3.30 o 
  -2  -3  17        0.23       -0.44      1.80 o 
  -1  -3  17        6.85        6.74      2.35 o 
   0  -3  17        0.89        5.19      4.05 o 
  -5  -2  17       12.41       15.89      3.07 o 
  -4  -2  17       11.23       13.92      2.91 o 
  -3  -2  17       55.09       52.99      4.68 o 
  -2  -2  17       23.74       21.25      6.15 o 
  -1  -2  17        6.25        3.24      2.33 o 
  -5  -1  17       10.83        7.65      3.94 o 
  -4  -1  17        3.22        6.58      2.29 o 
  -3  -1  17       37.77       44.89      3.65 o 
  -2  -1  17       13.97        8.32      2.69 o 
  -1  -1  17       33.57       34.72      3.23 o 
  -5   0  17        0.03       -0.15      3.16 o 
  -4   0  17       15.74        8.57      3.25 o 
  -3   0  17       45.88       42.68      4.38 o 
  -2   0  17        0.37       -1.80      2.59 o 
                                                 
